# Supplementary material for: Caregivers’ mental distress and child health during the COVID-19 outbreak in Japan
Source: PLoS One. 2020 Dec 10;15(12):e0243702. doi: 10.1371/journal.pone.0243702 (PMC7728265; doi:10.1371/journal.pone.0243702)
Supplement: S3 File — (XLSX) [file pone.0243702.s003.xlsx]

## Sheet: minimal anonymized data
RUNNO	SC1	SC2	SC3#1	SC3#2	SC3#3	SC3#4	SC3#5	SC3#6	SC3#7	SC3#8	SC3#9	SC3#10	SC3#11	SC3#12	SC3#13	SC3#14	SC3#15	SC3#16	SC3#17	SC3#18	SC3#19	SC3#20	SC3#21	SC3#22	SC3#23	SC3#24	SC3#25	SC3#26	SC3#27	SC3#28	SC3#29	child	child_age	Q2	Q3_1	Q3_2#1	Q3_2#2	Q3_2#3	Q3_2#4	Q4_1	Q4_1t9	Q4_2	Q4_3	Q4_3t10	Q4_4	Q6s1	Q6s2	Q6s3	Q6s4
1	2	5	0	0	0	0	0	0	0	0	0	0	0	0	0	0	0	0	0	0	0	0	0	0	0	0	0	1	0	0	0	22	10	2	1	0	0	1	0	1		2	1		1	5	5	5	5
2	1	4	0	0	0	0	1	0	0	1	0	0	0	0	0	0	0	0	0	0	0	0	0	0	0	0	0	0	0	0	0	3	3	1	2					6		1	1		3	4	5	4	5
3	1	6	0	0	0	0	0	0	1	0	0	0	0	0	0	0	0	0	0	0	1	0	0	0	0	0	0	0	0	0	0	5	5	1	1	0	0	0	1	3		1	1		3	3	4	3	4
4	1	6	0	0	0	0	0	0	0	0	0	0	0	0	0	0	0	0	0	0	0	0	0	0	0	0	1	0	0	0	1	21	9	6	1	0	1	0	0	1		3	1		3	4	4	4	3
5	2	7	0	0	0	0	0	0	0	0	0	0	0	0	0	0	0	0	0	0	0	0	0	0	0	0	0	0	0	1	1	24	12	7	1	0	0	1	0	1		2	1		3	4	4	5	5
6	1	5	0	0	0	0	0	0	0	0	0	0	0	0	0	0	0	0	0	0	0	0	0	0	1	0	1	0	0	0	0	21	9	3	1	0	0	0	1	1		2	1		3	1	3	4	4
7	2	7	0	0	0	0	0	0	0	0	0	0	0	0	1	0	0	0	0	0	0	0	0	0	0	0	0	0	0	0	0	11	11	1	1	0	0	0	1	1		1	6		1	3	4	3	3
8	1	7	0	0	0	0	0	0	0	0	0	0	0	0	0	0	0	0	0	0	0	0	0	1	0	0	0	0	0	0	0	18	6	1	1	0	1	0	0	1		2	1		3	5	5	5	5
9	2	6	0	0	0	0	0	0	0	0	1	0	0	0	1	0	1	0	0	0	0	0	0	0	0	0	0	0	0	0	0	7	7	3	1	0	0	0	1	1		3	5		2	3	4	4	3
10	2	6	0	0	0	0	1	0	0	0	0	0	0	0	0	0	0	0	0	0	0	0	0	1	0	0	0	0	0	0	0	3	3	7	1	0	0	0	1	1		3	5		1	2	2	2	2
11	2	7	0	0	0	0	0	0	0	0	0	0	0	0	0	0	0	0	0	0	0	0	0	1	0	0	1	0	0	0	0	21	9	3	1	0	0	0	1	1		2	5		2	1	2	2	1
12	1	4	0	0	0	0	1	0	1	0	0	0	0	0	0	0	0	0	0	0	0	0	0	0	0	0	0	0	0	0	0	5	5	2	1	0	0	0	1	5		1	1		3	3	5	4	5
13	2	6	0	0	0	0	0	1	0	0	0	0	0	0	0	0	0	1	0	0	0	0	0	0	0	0	0	0	0	0	0	4	4	2	1	0	0	0	1	1		1	1		1	2	2	2	3
14	2	5	0	0	0	0	0	0	0	0	0	0	0	0	0	0	0	1	1	0	0	0	0	0	0	0	0	0	0	0	0	13	1	1	1	0	0	0	1	1		2	1		1	5	5	5	5
15	2	6	0	0	0	0	0	0	1	0	0	0	0	1	0	0	0	0	0	0	1	0	0	0	0	0	0	0	0	0	0	5	5	1	1	0	1	1	0	1		2	2		1	5	5	5	5
16	1	7	0	0	0	0	0	0	0	0	1	0	0	0	0	1	0	0	0	0	0	0	0	0	0	0	0	0	0	0	0	7	7	4	1	0	0	0	1	6		1	2		3	3	5	4	4
17	2	7	0	0	0	0	1	0	0	0	0	0	0	0	0	0	0	0	0	0	0	0	0	1	0	0	0	0	0	0	0	3	3	1	1	0	0	0	1	1		1	5		1	4	1	2	2
18	1	7	0	0	0	0	0	0	0	0	0	0	0	0	0	0	0	0	0	0	0	0	0	0	1	0	0	0	0	0	1	19	7	1	1	0	0	0	1	1		1	1		2	3	4	5	5
19	2	7	0	0	0	0	0	0	0	0	0	0	0	0	0	0	0	0	0	0	0	0	0	0	0	0	0	0	0	1	0	24	12	4	1	0	0	0	1	1		1	8		1	5	5	5	5
20	1	5	0	0	0	0	0	0	0	0	0	0	0	0	0	1	0	0	0	0	0	0	0	0	0	0	0	0	0	0	0	12	12	1	1	0	0	0	1	1		1	1		1	5	5	5	5
21	2	7	0	0	0	0	0	0	0	0	0	0	0	0	0	0	0	0	0	0	0	0	0	1	0	1	0	0	0	0	0	20	8	1	1	0	0	0	1	1		2	5		1	3	4	4	3
22	2	6	0	0	0	0	0	0	0	0	0	0	0	0	0	0	0	0	0	0	0	1	0	0	1	0	0	0	0	0	0	19	7	2	1	0	0	0	1	1		3	6		1	4	5	5	5
23	2	6	0	0	0	0	0	0	0	0	1	0	0	0	0	1	0	0	0	0	0	0	0	0	0	1	0	0	0	0	0	7	7	1	1	0	0	0	1	1		1	5		1	4	4	4	3
24	2	7	0	0	0	0	0	0	0	0	0	0	0	0	0	0	0	0	0	0	0	1	0	0	0	0	0	0	0	0	0	16	4	1	1	0	0	0	1	1		1	1		1	5	5	5	5
25	1	7	0	0	0	0	0	0	0	0	0	0	0	0	0	0	0	0	0	0	1	0	0	0	0	0	0	0	0	0	0	15	3	2	2					6		2	6		3	3	5	5	3
26	2	7	0	0	0	0	0	0	0	0	0	0	0	0	1	0	0	0	0	0	0	0	0	0	0	0	0	0	0	0	0	11	11	1	1	0	0	0	1	1		3	1		1	3	5	4	3
27	2	7	0	0	0	0	0	0	0	0	0	0	0	0	0	0	0	0	0	0	0	0	0	0	0	1	0	0	1	0	1	23	11	3	1	0	0	0	1	1		3	6		1	5	5	5	5
28	2	7	0	0	0	0	0	0	0	0	0	0	0	0	0	0	0	0	0	0	0	0	0	0	0	0	1	0	0	0	1	21	9	1	1	0	0	0	1	1		3	1		2	4	5	4	4
29	2	7	0	0	0	0	0	0	0	0	0	0	0	0	0	0	0	0	0	0	0	0	0	0	0	0	1	0	0	0	0	21	9	2	1	0	1	0	0	1		3	1		3	3	5	3	1
30	2	6	0	0	0	0	0	0	0	0	0	0	0	0	0	0	0	0	0	1	0	0	0	0	0	0	0	0	0	0	0	14	2	3	1	0	0	0	1	1		3	5		2	5	5	5	5
31	1	6	0	0	0	0	0	0	0	0	0	0	0	0	0	0	0	0	0	0	0	0	0	0	1	0	0	0	0	0	0	19	7	1	1	0	0	0	1	5		1	1		3	3	3	3	3
32	2	7	0	0	0	0	0	0	1	0	0	0	0	0	0	0	0	0	0	1	0	0	0	0	0	0	0	0	0	0	0	5	5	1	1	1	1	0	0	1		3	1		3	4	5	5	5
33	1	4	0	0	0	0	0	0	0	0	0	0	0	0	0	0	0	1	1	0	0	0	0	0	0	0	0	0	0	0	0	13	1	4	1	0	0	0	1	6		1	1		3	4	5	5	5
34	1	7	0	0	0	0	0	0	0	0	0	0	1	0	0	0	1	0	0	0	0	0	0	0	0	0	0	0	0	0	1	9	9	1	1	0	0	0	1	6		1	1		1	3	2	3	3
35	1	7	0	0	0	0	0	0	0	0	0	0	0	0	0	0	1	0	0	0	0	0	0	0	0	0	0	1	0	0	0	22	10	1	1	0	0	0	1	6		1	1		3	4	4	4	3
36	1	5	0	0	1	0	0	0	0	0	0	0	0	0	0	0	0	1	0	0	0	0	0	0	0	0	0	0	0	0	0	1	1	1	1	0	0	0	1	6		1	1		3	3	3	2	4
37	1	5	0	0	0	0	0	0	0	1	0	0	0	0	0	0	0	0	0	0	0	0	0	0	0	0	0	0	0	0	0	6	6	3	1	0	0	0	1	5		2	1		2	3	3	3	3
38	2	7	0	0	0	0	0	0	0	1	0	0	0	0	0	0	0	0	0	0	0	0	0	0	0	1	0	0	0	0	0	6	6	3	1	0	0	0	1	1		3	5		1	3	4	3	4
39	1	5	0	0	0	0	0	1	0	0	0	0	0	0	0	0	0	0	0	0	0	0	0	0	1	0	0	0	0	0	0	4	4	2	1	0	0	0	1	5		2	1		3	5	5	5	5
40	2	7	0	0	0	0	0	0	0	0	0	0	0	0	0	0	0	0	0	0	0	0	0	0	0	0	1	0	0	0	0	21	9	4	1	0	0	0	1	3		3	3		1	5	5	5	5
41	1	7	0	0	0	0	0	0	0	0	0	0	0	0	0	1	0	0	0	0	0	0	0	0	0	0	0	0	0	0	0	12	12	3	1	0	0	0	1	5		1	1		1	3	4	4	4
42	2	7	0	0	0	0	0	0	0	0	0	0	0	0	0	0	0	0	0	0	0	0	0	0	0	0	0	1	0	0	0	22	10	2	1	0	0	0	1	6		2	6		2	2	5	3	4
43	2	7	0	0	0	0	0	0	0	0	0	0	0	0	0	0	0	0	0	0	0	0	0	0	0	1	0	0	0	0	0	20	8	4	1	0	0	1	0	1		3	6		1	5	5	5	5
44	2	7	0	0	0	0	0	0	0	0	0	0	0	0	0	0	0	0	0	0	0	0	0	1	0	1	0	0	0	0	0	20	8	1	1	0	0	0	1	1		3	5		1	5	5	5	5
45	2	7	0	0	0	0	0	0	0	0	0	0	0	0	0	0	0	0	0	1	0	1	0	0	0	1	0	0	0	0	0	20	8	4	1	0	0	0	1	1		3	5		3	5	5	5	5
46	2	6	0	0	0	0	1	0	0	0	0	0	0	0	0	0	0	0	0	0	0	0	0	1	0	0	0	0	0	0	0	3	3	1	1	0	0	0	1	1		1	5		1	5	5	5	5
47	1	5	0	1	0	0	0	0	0	0	1	0	0	0	0	0	0	0	0	0	0	0	0	0	0	0	0	0	0	0	0	7	7	2	1	0	0	0	1	5		1	3		3	4	5	4	5
48	1	6	0	0	0	0	0	0	0	0	0	0	0	0	0	0	0	0	0	0	0	0	1	0	0	0	0	1	0	0	0	17	5	2	1	0	0	0	1	6		1	1		2	4	4	4	4
49	1	5	0	0	0	0	0	0	0	0	1	0	0	0	0	0	0	0	0	0	0	1	0	0	0	0	0	0	0	0	0	7	7	4	1	0	0	0	1	5		1	1		3	3	5	5	2
50	2	7	0	0	0	0	0	0	1	0	0	1	0	0	0	0	0	0	0	0	0	0	0	0	0	0	0	0	0	0	0	5	5	3	1	0	0	0	1	1		1	5		1	1	3	3	1
51	2	6	0	0	1	1	0	0	0	0	0	0	0	0	0	0	0	0	0	0	0	0	0	0	0	0	0	0	0	0	0	2	2	2	1	0	0	0	1	1		3	6		1	5	5	5	5
52	1	6	0	0	0	0	0	0	0	0	0	0	0	0	1	0	1	0	0	0	0	0	0	0	0	0	0	0	0	0	0	11	11	7	1	0	0	0	1	1		3	9		3	3	4	4	5
53	2	7	0	0	0	0	0	0	0	0	0	0	0	0	0	0	0	0	0	0	0	0	0	0	0	0	0	0	0	1	1	24	12	4	1	0	0	0	1	1		3	1		2	5	4	5	4
54	1	6	0	0	0	0	0	0	0	0	0	0	0	0	0	0	1	0	0	0	0	0	0	0	0	0	0	0	1	0	0	23	11	4	1	0	0	1	0	6		1	1		3	1	3	5	3
55	1	5	0	0	0	0	0	0	0	0	0	0	0	0	0	0	0	0	0	0	1	0	0	0	0	0	0	0	0	0	0	15	3	4	1	1	0	0	0	6		1	1		2	1	1	2	2
56	1	5	0	0	0	0	0	0	0	0	0	0	0	0	0	0	0	0	0	0	0	0	0	0	0	1	0	0	0	0	0	20	8	7	1	0	0	0	1	6		1	1		3	1	1	1	1
57	2	7	0	0	0	0	0	0	0	0	0	0	0	1	0	1	1	0	0	0	0	0	0	0	0	0	0	0	0	0	0	12	12	6	1	0	0	0	1	1		3	1		3	5	5	5	5
58	1	5	0	0	0	0	0	1	0	0	0	0	0	0	0	0	0	0	0	0	0	1	0	0	0	0	0	0	0	0	0	16	4	5	1	0	0	1	0	1		1	3		2	2	3	3	4
59	2	7	0	0	0	0	0	0	0	0	0	0	0	0	0	0	0	0	0	0	0	0	0	0	0	1	0	0	0	0	0	20	8	3	1	0	0	0	1	1		3	3		2	4	5	4	5
60	2	6	0	0	0	0	0	0	0	0	0	0	0	0	0	0	0	0	0	1	0	0	0	1	0	0	0	0	0	0	0	18	6	3	1	0	0	0	1	1		1	8		1	5	4	5	5
61	1	6	0	0	0	0	0	0	0	0	1	0	0	0	0	0	0	0	0	0	0	0	0	0	1	0	0	0	0	0	0	7	7	1	1	0	0	0	1	1		1	1		3	4	5	4	5
62	2	4	0	0	0	1	0	0	0	0	0	0	0	0	0	0	0	0	0	0	0	0	0	0	0	0	0	0	0	0	0	2	2	3	2					1		3	1		2	3	3	3	3
63	1	7	0	0	0	0	0	0	0	0	0	0	0	0	1	0	1	0	0	0	0	0	0	0	0	0	0	0	0	0	0	11	11	6	1	0	0	0	1	5		1	1		3	5	5	5	5
64	1	7	0	0	0	0	0	0	0	0	1	0	0	0	0	0	0	0	0	0	0	0	0	0	0	0	0	0	0	0	0	7	7	1	1	0	0	0	1	1		1	1		1	5	5	5	5
65	2	6	0	0	0	0	0	0	0	0	0	0	0	1	0	0	0	0	0	0	0	1	0	0	0	0	0	0	0	1	0	16	4	4	1	0	0	0	1	1		3	5		3	5	5	5	5
66	1	6	0	0	0	0	0	0	0	0	0	0	0	0	0	0	0	0	0	1	0	0	0	0	0	0	0	0	0	0	0	14	2	3	1	0	0	0	1	6		1	1		1	4	4	4	3
67	1	5	0	1	0	0	0	0	0	0	0	0	0	0	0	0	0	0	0	0	1	0	0	0	0	0	0	0	0	0	0	15	3	1	1	0	0	0	1	6		1	1		1	5	4	5	5
68	2	4	0	0	1	0	0	0	0	0	0	0	0	0	0	0	0	0	0	0	0	0	0	0	0	0	0	1	0	0	0	1	1	3	1	0	0	0	1	1		3	6		1	4	5	5	4
69	1	7	0	0	0	0	0	0	0	0	0	0	0	0	0	0	0	0	0	0	0	0	0	0	0	0	1	0	0	0	1	21	9	1	1	0	0	0	1	6		1	1		1	2	2	3	3
70	1	6	0	0	0	0	1	0	0	0	1	0	0	0	0	0	0	0	0	0	0	0	0	0	0	0	1	0	0	0	0	3	3	3	1	0	0	0	1	6		1	1		3	5	4	4	4
71	2	7	0	0	0	0	0	0	0	0	0	0	0	0	0	0	0	0	0	0	0	0	0	0	0	0	0	1	0	0	0	22	10	1	1	0	0	1	0	1		2	6		2	4	5	5	5
72	1	6	0	0	0	0	0	0	0	0	0	0	0	0	0	0	0	0	0	0	0	0	0	0	0	0	0	1	0	0	1	22	10	2	1	0	0	0	1	5		2	2		3	3	3	3	4
73	2	7	0	0	0	0	0	0	0	0	0	0	0	0	1	0	1	0	0	0	0	0	0	0	0	0	0	0	0	0	0	11	11	3	1	0	0	0	1	1		3	2		3	3	4	4	4
74	1	5	0	0	0	0	0	1	0	1	0	0	0	0	0	0	0	0	0	0	0	0	0	0	0	0	0	0	0	0	0	4	4	1	1	0	0	0	1	6		1	1		3	4	4	4	4
75	1	5	0	0	0	0	1	0	0	0	0	0	0	0	0	0	0	0	0	0	0	0	0	1	0	0	0	0	0	0	0	18	6	4	1	0	1	0	0	2		3	1		3	1	1	1	1
76	2	7	0	0	0	1	0	0	0	0	0	0	0	0	0	0	0	0	0	0	0	1	0	0	0	0	0	0	0	0	0	2	2	2	1	0	0	0	1	1		3	5		1	1	5	3	4
77	1	6	0	0	0	0	0	0	0	0	0	0	0	0	0	0	0	0	0	0	0	0	1	0	1	0	0	0	0	0	0	19	7	1	1	0	0	0	1	6		1	1		1	2	5	3	3
78	2	5	0	0	0	0	0	0	0	0	0	0	0	0	0	0	0	0	1	0	0	0	0	0	0	0	0	0	0	0	0	13	1	6	1	0	0	0	1	1		3	6		2	5	5	5	5
79	1	5	0	0	0	0	0	0	0	0	0	0	0	0	0	0	0	0	0	0	1	0	0	0	0	1	0	0	0	0	0	20	8	5	1	0	0	0	1	5		2	1		1	2	2	3	3
80	1	7	0	0	0	0	0	0	0	0	0	0	1	0	0	1	0	0	0	0	0	0	0	0	0	0	0	0	0	0	0	9	9	3	1	0	0	0	1	5		2	1		3	3	5	4	4
81	1	5	0	0	0	0	0	0	0	0	0	1	0	0	0	0	0	0	0	0	0	0	0	1	0	1	0	0	0	0	0	20	8	1	1	0	0	0	1	1		3	9		3	5	4	5	5
82	2	7	0	0	0	0	0	0	0	0	0	0	0	0	0	0	0	0	0	0	0	0	0	0	0	0	0	0	0	1	0	24	12	1	1	0	0	0	1	2		3	5		2	2	4	4	3
83	1	7	0	0	0	0	0	0	0	0	0	0	0	0	0	0	0	0	0	0	0	0	0	0	0	0	0	0	1	0	0	23	11	3	1	0	0	1	0	5		2	1		3	5	5	5	4
84	1	6	0	0	0	0	0	0	0	0	0	0	0	0	0	0	0	0	1	0	0	0	0	1	0	0	0	1	0	0	0	22	10	3	1	0	0	0	1	5		1	1		2	3	4	4	4
85	1	7	0	0	0	0	0	0	0	0	0	0	0	0	0	1	1	0	0	0	0	0	0	0	0	0	0	0	0	0	0	12	12	4	1	0	0	0	1	1		3	2		3	2	3	1	1
86	1	4	0	0	0	0	0	1	0	0	0	0	0	0	0	0	0	0	0	0	0	0	0	0	0	0	0	0	0	0	0	4	4	4	1	0	0	0	1	6		1	1		3	4	5	3	5
87	1	6	0	0	0	0	0	0	0	0	0	0	0	0	1	0	0	0	0	0	0	0	0	0	0	0	0	0	0	0	1	11	11	2	1	0	0	0	1	1		3	1		3	4	4	4	4
88	2	6	0	0	0	0	0	0	0	0	0	0	0	0	0	1	0	0	0	0	0	0	0	0	0	0	0	0	0	0	0	12	12	4	1	1	0	0	0	1		1	1		1	2	2	2	2
89	1	6	0	0	0	1	0	0	0	0	0	0	0	0	0	0	0	0	0	0	0	0	0	0	0	0	0	0	0	0	0	2	2	1	1	0	0	0	1	6		1	1		2	4	5	4	4
90	1	4	0	0	0	1	0	0	0	0	0	0	0	0	0	0	0	0	0	0	0	0	0	0	0	0	0	0	0	0	0	2	2	6	2					6		1	1		3	3	3	3	3
91	1	6	0	0	0	0	1	0	0	0	0	0	0	0	0	0	0	0	0	0	0	0	0	0	0	0	0	0	0	0	0	3	3	1	1	0	0	0	1	6		1	1		1	4	3	4	4
92	2	7	0	0	0	0	0	1	0	0	0	0	0	0	0	0	0	0	0	1	0	0	0	0	0	0	0	0	0	0	0	4	4	3	1	0	0	1	0	1		1	6		1	3	5	5	5
93	2	7	0	0	0	0	0	0	0	0	0	0	0	0	0	0	0	0	0	0	0	1	0	0	0	0	0	0	0	0	0	16	4	3	1	0	1	0	0	6		3	1		3	5	5	5	5
94	2	7	0	0	0	0	0	0	0	0	0	0	0	1	0	0	0	0	0	0	0	0	0	0	1	0	0	0	0	0	0	10	10	3	1	0	0	0	1	1		3	6		1	3	5	4	4
95	2	7	0	0	0	0	0	0	0	0	0	0	0	0	0	0	1	0	0	0	0	0	0	0	0	0	0	0	0	1	0	24	12	1	1	0	0	1	0	1		2	6		1	5	5	5	5
96	2	6	0	0	0	0	0	0	0	0	0	0	0	0	0	0	0	0	0	0	0	0	0	0	0	1	0	0	0	0	0	20	8	1	1	0	0	0	1	1		1	5		1	2	5	2	5
97	1	6	0	0	0	0	0	0	0	0	0	0	0	0	0	0	1	0	0	0	0	0	0	0	0	0	0	0	1	0	1	23	11	2	1	0	0	0	1	6		1	1		3	3	4	4	4
98	2	7	0	0	0	0	0	0	0	0	1	0	0	0	0	0	0	0	0	0	0	1	0	0	0	0	0	0	1	0	0	16	4	1	1	0	0	0	1	1		3	10	先週辞職しました(パート)	1	5	5	5	5
99	1	5	0	0	0	0	0	0	0	0	0	0	0	0	0	0	0	0	0	0	0	1	0	0	1	0	0	0	0	0	0	19	7	7	1	0	0	0	1	6		1	1		3	4	5	4	4
100	2	7	0	0	0	0	0	0	0	0	0	0	0	0	1	0	0	0	0	0	0	0	0	0	0	0	0	0	0	0	1	11	11	2	1	0	0	0	1	3		3	1		3	3	4	4	3
101	2	7	0	0	0	0	0	0	0	1	0	0	0	0	1	0	0	0	0	0	0	0	0	0	0	0	0	0	0	0	0	6	6	3	1	0	0	0	1	1		1	6		1	5	5	5	5
102	2	6	0	0	0	0	0	0	0	0	1	0	0	0	0	0	0	0	0	0	0	0	0	0	0	0	0	0	1	0	0	23	11	1	1	0	0	1	0	1		3	5		2	4	5	5	5
103	1	5	0	1	0	0	0	1	0	0	0	0	0	0	0	0	0	0	0	0	0	0	0	0	0	0	0	0	0	0	0	4	4	1	1	0	0	0	1	9	育休中	1	2		3	1	3	3	3
104	2	6	0	0	0	0	1	0	0	0	0	0	0	0	0	0	0	0	0	0	0	0	0	0	0	1	0	0	0	0	0	3	3	3	1	0	0	0	1	1		2	1		1	3	3	3	3
105	1	7	0	0	0	0	0	0	0	0	0	0	0	0	0	0	0	0	0	0	0	0	0	0	0	0	0	0	1	0	0	23	11	1	1	0	0	0	1	5		1	1		3	5	5	5	5
106	1	4	0	1	1	0	0	0	0	0	0	0	0	0	0	0	0	0	0	0	0	0	0	0	0	0	0	0	0	0	0	1	1	3	2					1		1	1		3	3	5	5	5
107	2	6	0	0	0	0	0	0	0	0	1	0	0	0	1	0	0	0	0	0	0	0	0	0	0	0	0	0	0	0	0	7	7	2	1	0	1	1	0	1		1	1		2	1	4	1	2
108	2	7	0	0	0	0	0	0	0	0	0	0	0	0	0	0	0	0	0	1	0	0	0	0	0	0	0	0	0	0	0	14	2	2	1	0	0	0	1	1		3	6		2	2	3	2	2
109	2	5	0	0	0	0	0	0	1	0	0	0	0	0	1	0	0	0	0	0	0	0	0	0	0	1	0	0	0	0	0	11	11	1	1	0	0	0	1	1		3	5		2	3	4	4	4
110	2	6	0	0	0	0	0	0	0	0	0	0	1	0	0	0	0	0	0	0	0	0	0	1	0	0	0	0	0	0	0	9	9	4	1	0	0	0	1	1		2	5		2	4	4	4	4
111	1	6	0	0	0	0	0	0	1	0	0	0	0	0	0	0	0	0	0	0	0	0	0	0	0	0	0	0	0	0	0	5	5	3	1	0	0	0	1	5		1	1		3	3	3	4	4
112	2	3	0	0	0	0	0	0	0	0	0	0	0	0	0	0	0	0	0	0	0	0	0	0	1	0	0	0	0	0	0	19	7	1	1	0	0	1	0	5		3	9		3	5	5	5	5
113	2	6	0	0	0	0	1	0	0	0	0	0	0	0	0	0	0	1	0	0	0	0	0	0	0	0	0	0	0	0	0	3	3	1	2					1		1	6		1	2	3	3	2
114	2	7	0	0	0	0	0	0	0	1	0	0	0	0	1	0	0	0	0	0	0	0	0	0	0	0	0	0	0	0	0	11	11	1	1	0	0	0	1	1		3	5		2	3	3	3	3
115	1	5	0	0	0	0	0	0	0	0	0	0	0	0	0	0	1	0	0	0	0	0	0	0	0	0	1	0	0	0	0	21	9	3	1	0	0	0	1	1		3	9		3	5	2	5	5
116	1	6	0	0	0	0	0	0	0	0	0	0	0	0	0	1	0	0	0	0	0	0	0	0	0	0	0	0	0	0	0	12	12	1	1	0	0	0	1	1		2	1		2	4	5	5	4
117	2	7	0	0	0	0	0	0	0	0	0	0	0	0	0	0	0	0	0	0	0	1	0	0	0	0	0	0	1	0	0	23	11	2	2					1		3	5		2	3	3	3	3
118	1	5	0	0	0	1	0	0	1	0	0	0	0	0	0	0	0	0	0	0	0	0	0	0	0	0	0	0	0	0	0	2	2	2	1	0	0	0	1	5		2	1		3	1	1	1	1
119	1	5	0	0	1	0	1	0	1	0	0	0	0	0	0	0	0	1	0	0	0	0	0	0	0	0	0	0	0	0	0	5	5	6	1	0	0	0	1	6		1	1		3	3	5	5	3
120	2	6	0	0	0	0	0	0	0	0	0	0	0	0	1	0	0	0	0	0	0	0	0	0	0	0	1	0	0	0	0	21	9	2	1	0	0	0	1	1		2	5		2	2	3	3	3
121	2	6	0	0	0	0	0	0	0	0	0	0	0	1	0	0	0	0	0	0	0	0	0	0	0	0	0	0	0	0	0	10	10	1	1	0	0	0	1	1		3	9		3	5	5	5	5
122	1	6	0	0	0	0	0	0	0	0	0	0	0	0	0	0	0	0	0	0	0	0	1	0	0	0	0	1	0	0	0	22	10	1	1	0	0	0	1	1		2	1		2	4	4	4	4
123	2	6	0	0	0	0	0	0	0	0	0	0	0	0	0	0	0	0	0	0	0	0	0	1	0	1	0	0	0	0	0	20	8	1	1	0	0	0	1	3		1	5		1	5	5	5	5
124	1	7	0	0	0	0	0	0	0	0	0	0	0	0	0	0	0	0	0	0	0	0	0	0	1	0	0	1	0	0	0	19	7	3	1	0	0	0	1	6		1	1		3	3	4	4	4
125	1	7	0	0	0	0	0	0	0	0	0	1	0	0	0	0	0	0	0	0	0	0	0	0	0	0	0	0	0	0	0	8	8	4	1	0	0	0	1	6		1	1		1	2	2	2	2
126	2	6	0	0	0	1	0	0	0	0	0	0	0	0	0	0	0	0	0	0	0	0	0	0	0	0	0	0	0	0	0	2	2	3	1	0	0	1	0	1		2	6		1	1	2	3	2
127	2	7	0	0	0	0	0	0	0	0	0	0	0	0	0	0	0	0	0	0	0	0	0	1	0	0	0	0	0	0	0	18	6	1	1	0	0	1	0	3		1	3		1	5	5	5	5
128	2	7	0	0	0	0	0	0	0	0	0	0	0	0	0	0	0	0	0	0	0	0	0	0	0	0	0	0	0	1	1	24	12	1	1	0	0	0	1	1		1	5		1	1	1	1	1
129	1	7	0	0	0	0	0	0	0	0	0	0	1	0	0	0	1	0	0	0	0	0	0	0	0	0	0	0	0	0	0	9	9	3	1	0	0	1	0	6		1	1		3	4	3	3	3
130	1	6	0	0	0	0	0	0	0	0	1	0	0	0	0	0	0	0	0	0	0	0	0	0	0	0	0	0	0	0	0	7	7	1	1	0	0	1	0	6		1	1		3	5	5	5	5
131	2	7	0	0	0	0	0	0	0	0	0	0	0	0	0	1	0	0	0	0	0	0	0	0	0	1	0	0	0	0	0	12	12	4	1	0	1	1	0	1		2	1		2	3	4	4	3
132	2	7	0	0	0	0	0	0	0	0	0	0	0	1	0	0	0	0	0	0	0	0	0	0	0	0	0	0	0	0	1	10	10	1	1	0	0	1	0	1		1	1		1	3	5	4	5
133	2	7	0	0	0	0	0	0	0	0	0	1	0	0	1	0	0	0	0	0	0	0	0	0	0	0	0	0	0	0	0	8	8	3	1	0	0	0	1	1		1	6		1	5	5	5	5
134	1	5	0	0	0	0	0	0	0	1	0	0	0	0	0	0	0	1	0	0	0	0	0	0	0	0	0	0	0	0	0	6	6	4	1	0	0	0	1	6		1	1		2	1	3	5	3
135	1	5	0	0	0	0	0	1	0	1	0	0	0	0	0	0	0	1	0	0	0	0	0	0	0	0	0	0	0	0	0	4	4	3	1	0	0	0	1	6		2	3		3	4	5	5	5
136	2	5	0	0	0	0	0	1	0	0	0	0	0	0	0	0	0	1	0	0	0	0	0	0	0	0	0	0	0	0	0	4	4	3	1	0	0	0	1	1		3	8		1	4	5	3	5
137	1	6	0	0	0	0	1	0	0	0	0	0	0	0	0	0	0	1	0	0	0	0	0	0	0	0	0	0	0	0	0	3	3	4	2					1		2	1		3	3	4	2	2
138	2	4	0	0	0	1	0	0	0	0	0	0	0	0	0	0	0	0	0	0	0	0	0	0	0	0	0	0	0	0	0	2	2	1	1	0	0	0	1	1		1	1		1	1	2	2	3
139	1	4	0	0	0	0	0	0	0	0	0	0	0	0	0	0	0	0	1	0	0	0	0	0	0	0	0	0	0	0	0	13	1	2	1	0	0	0	1	5		1	1		3	3	4	4	3
140	1	6	0	1	0	0	0	0	0	0	0	0	0	0	0	0	0	0	0	1	0	0	0	0	0	0	0	0	0	0	0	14	2	3	1	0	0	0	1	6		1	1		3	4	5	3	4
141	2	5	0	0	0	0	0	0	0	0	0	0	0	0	0	0	1	0	0	0	0	0	1	0	0	0	0	0	0	0	1	17	5	2	1	0	0	0	1	1		3	1		2	4	4	5	5
142	2	7	0	0	0	0	0	0	0	0	1	0	0	0	0	0	0	0	0	0	0	0	0	0	0	0	0	0	0	0	0	7	7	1	1	0	0	0	1	1		2	5		1	2	5	3	3
143	1	6	0	0	0	0	0	0	0	0	0	0	0	0	0	0	0	0	0	0	0	0	0	1	0	0	0	1	0	0	0	22	10	3	1	0	0	0	1	5		3	1		3	2	3	3	2
144	2	5	0	1	0	1	0	0	0	0	0	0	0	0	0	0	0	0	0	0	0	0	0	0	0	0	0	0	0	0	0	2	2	3	1	0	0	0	1	1		1	5		1	5	4	4	2
145	2	6	0	0	0	0	0	1	0	1	0	0	0	0	0	1	0	0	0	0	0	0	0	0	0	0	0	0	0	0	1	12	12	4	1	0	0	0	1	1		3	1		3	2	3	4	3
146	2	7	0	0	0	0	1	0	1	0	0	0	0	0	0	0	0	0	0	0	0	0	0	0	0	0	0	0	0	0	0	3	3	2	1	0	0	0	1	1		2	6		1	5	5	5	5
147	2	7	0	0	0	0	0	0	0	0	0	0	0	0	0	0	0	0	0	0	0	0	0	1	0	0	1	0	0	0	0	21	9	1	1	0	0	0	1	1		3	5		1	5	5	5	5
148	2	7	0	0	0	0	1	0	0	1	0	0	0	0	0	0	0	0	0	0	0	0	0	0	0	0	0	0	0	0	0	6	6	4	1	0	1	0	0	1		2	5		2	1	5	2	2
149	1	6	0	0	0	0	0	0	1	0	0	0	0	1	0	0	0	0	0	1	0	0	0	0	0	0	0	0	0	0	0	14	2	4	1	0	0	0	1	6		1	1		1	2	3	2	2
150	2	6	0	0	0	0	0	0	0	0	0	0	0	0	1	0	1	0	0	0	0	0	0	0	0	0	0	0	0	0	0	11	11	1	1	0	0	0	1	2		2	5		2	2	2	2	3
151	2	6	0	0	0	0	0	0	1	0	0	0	0	0	1	0	0	0	0	0	0	0	0	0	0	0	0	0	0	0	0	5	5	3	1	0	0	0	1	1		3	5		2	5	5	5	5
152	2	6	0	0	0	0	0	0	0	0	1	0	0	0	0	0	0	0	0	0	0	0	0	0	0	0	0	0	0	0	1	7	7	7	1	0	0	0	1	1		3	1		3	4	3	4	4
153	2	5	0	0	0	0	0	1	0	0	0	0	0	0	0	1	0	0	0	0	0	0	0	0	0	0	1	0	0	0	0	4	4	1	1	0	0	1	0	1		2	1		2	1	3	2	1
154	2	7	0	0	0	0	0	0	0	0	0	1	0	0	0	0	0	0	0	0	0	0	0	0	0	0	0	0	0	0	0	8	8	1	1	0	0	0	1	1		3	1		2	4	4	5	4
155	1	4	0	1	0	0	0	0	0	0	0	0	0	0	0	0	0	0	0	1	0	0	0	0	0	0	0	0	0	0	0	14	2	2	1	0	0	1	0	6		1	1		3	5	5	5	5
156	2	6	0	0	0	1	0	0	1	0	0	1	0	0	0	0	0	0	0	0	0	0	0	0	0	0	0	0	0	0	0	5	5	3	1	0	0	0	1	1		3	6		1	5	5	5	5
157	1	5	0	1	0	1	0	0	0	1	0	0	0	0	0	0	0	0	0	0	0	0	0	0	0	0	0	0	0	0	0	2	2	2	1	0	0	0	1	1		1	6		1	4	4	4	4
158	2	7	0	0	0	0	0	0	0	0	0	0	0	0	0	0	0	0	1	0	0	1	0	0	0	0	0	0	0	0	0	16	4	1	1	0	0	0	1	2		3	2		1	4	5	5	4
159	1	5	0	0	0	0	0	0	0	1	0	0	0	0	0	0	0	0	0	0	1	0	0	0	0	0	0	0	0	0	0	6	6	1	1	0	0	0	1	3		1	1		3	4	4	5	3
160	2	5	0	0	0	0	0	0	0	0	0	0	1	0	0	0	0	0	0	0	0	0	0	0	0	0	0	0	0	0	0	9	9	1	1	0	0	0	1	1		3	1		3	5	5	5	5
161	1	7	0	0	0	0	0	0	0	0	0	0	0	0	0	0	0	0	0	0	0	0	0	0	0	0	1	0	0	0	0	21	9	2	1	0	0	0	1	6		1	1		3	3	4	4	4
162	1	4	0	1	1	0	0	0	0	0	0	0	0	0	0	0	0	0	0	0	0	0	0	0	0	0	0	0	0	0	0	1	1	6	2					5		3	1		3	2	3	3	3
163	1	6	0	0	0	0	0	0	1	0	0	0	0	0	0	0	0	0	0	1	0	0	0	0	1	0	0	0	0	0	0	5	5	5	2					1		3	1		3	1	4	3	3
164	1	7	0	0	0	0	0	0	0	0	0	0	0	0	0	0	1	0	0	0	0	0	0	0	0	0	0	1	0	0	0	22	10	1	1	0	0	0	1	1		2	1		3	4	4	4	4
165	2	7	0	0	0	0	0	0	0	0	1	0	0	0	0	0	0	0	0	0	0	0	0	0	0	0	0	0	0	0	0	7	7	4	1	0	0	0	1	1		1	1		1	3	3	4	3
166	1	7	0	0	0	0	0	0	0	0	0	0	0	0	0	1	0	0	0	0	0	0	0	0	0	0	0	1	0	0	0	22	10	4	1	0	0	0	1	1		1	1		3	2	3	2	3
167	1	6	0	0	0	1	0	0	0	0	0	0	0	0	0	0	0	0	0	0	0	0	0	0	0	0	0	0	0	0	0	2	2	3	2					6		2	1		3	4	4	4	4
168	1	6	0	0	0	0	0	0	0	0	0	0	1	0	0	0	0	0	0	0	0	0	0	0	0	0	0	0	0	0	0	9	9	1	1	0	0	1	0	6		1	1		3	4	5	5	3
169	2	5	0	0	0	0	0	0	0	0	0	0	0	0	0	0	0	0	0	0	1	0	0	0	0	0	0	0	0	0	0	15	3	2	1	0	0	0	1	2		1	5		1	3	3	3	3
170	1	6	0	0	0	1	0	0	1	0	0	1	0	0	0	0	0	0	0	0	0	0	0	0	0	0	0	0	0	0	0	5	5	1	1	0	0	0	1	6		1	1		3	5	5	5	5
171	2	6	0	0	0	0	0	0	0	0	0	0	0	0	1	0	0	0	0	0	0	0	0	0	0	0	1	0	0	0	0	21	9	3	2					1		2	1		2	5	5	5	5
172	2	7	0	0	0	0	0	0	0	0	0	0	0	0	0	0	1	0	0	0	0	0	0	0	0	0	0	0	1	0	1	23	11	1	1	0	0	0	1	1		3	3		2	4	5	5	5
173	1	6	0	0	0	0	0	0	0	1	0	0	0	0	0	0	0	0	0	0	0	0	0	0	0	0	0	0	0	0	0	6	6	2	1	0	0	0	1	5		2	8		1	4	2	3	2
174	2	7	0	0	0	0	0	0	0	0	0	0	1	0	0	0	1	0	0	0	0	0	0	0	0	0	0	0	0	0	0	9	9	3	1	0	0	0	1	1		2	5		1	2	1	2	2
175	2	5	0	0	0	0	0	0	0	1	0	0	0	0	0	0	0	0	0	0	0	0	0	0	0	0	0	0	0	0	0	6	6	1	1	0	1	0	0	3		3	5		3	5	5	4	5
176	2	4	0	0	0	0	1	0	0	0	0	0	0	0	0	0	0	0	0	0	0	0	0	0	0	1	0	0	0	0	0	20	8	2	1	0	0	1	0	1		3	6		1	4	5	5	5
177	2	7	0	0	0	0	0	0	0	0	0	0	0	0	1	0	0	0	0	0	0	0	0	0	0	0	0	0	0	0	1	11	11	1	1	0	0	0	1	1		3	5		3	5	5	5	5
178	1	5	0	0	0	0	0	0	0	0	0	0	0	0	0	0	0	0	0	1	0	0	0	0	0	0	0	0	0	0	0	14	2	5	1	0	0	0	1	4		1	4		2	4	5	4	4
179	1	6	0	0	0	0	0	0	0	0	0	0	0	0	0	0	0	0	0	0	0	0	0	1	0	0	0	0	0	0	0	18	6	5	1	0	0	0	1	5		1	1		3	4	4	4	4
180	2	4	0	0	0	0	0	0	0	0	0	0	0	0	0	0	0	0	1	0	0	0	0	0	0	0	0	0	0	0	0	13	1	3	1	0	0	0	1	1		2	5		1	5	5	5	5
181	1	6	0	0	0	0	0	0	0	0	0	1	0	0	0	0	0	0	0	0	0	1	0	0	0	0	0	0	0	0	0	8	8	1	1	0	0	0	1	6		1	1		1	3	3	3	4
182	1	7	0	0	0	0	0	0	0	0	0	0	0	1	0	0	0	0	0	0	0	0	0	0	0	0	0	0	0	0	0	10	10	2	1	0	0	0	1	6		1	1		3	4	4	4	5
183	2	4	0	0	1	0	0	0	0	0	0	0	0	0	0	0	0	0	0	0	0	1	0	0	0	0	0	0	0	0	0	16	4	2	1	1	0	1	0	1		2	1		2	3	1	3	3
184	2	7	0	0	0	0	0	0	0	1	0	0	0	0	0	0	0	0	0	0	0	0	0	0	0	0	0	0	0	0	0	6	6	1	1	0	0	0	1	1		2	2		2	5	5	5	5
185	2	7	0	0	0	0	0	0	0	0	0	0	1	0	0	0	1	0	0	0	0	0	0	0	0	0	0	0	0	0	0	9	9	3	1	0	0	0	1	1		3	5		2	4	4	5	4
186	2	5	0	1	0	1	0	0	0	0	0	0	0	0	0	0	0	0	0	0	0	0	0	0	0	0	0	0	0	0	0	2	2	4	1	1	0	0	0	1		3	5		1	5	5	5	5
187	1	4	0	0	0	0	0	0	0	0	0	0	0	0	0	0	0	0	0	0	0	0	0	0	0	0	0	0	1	0	0	23	11	4	1	0	0	0	1	5		1	3		2	2	3	3	3
188	1	7	0	0	0	0	0	0	0	0	0	0	0	0	0	1	0	0	0	0	0	0	0	0	0	0	0	0	0	0	0	12	12	1	1	0	0	0	1	6		1	1		1	3	5	5	3
189	2	7	0	0	0	0	0	0	0	0	0	0	0	0	0	0	1	0	0	0	0	0	0	0	0	0	0	0	1	0	0	23	11	3	1	0	0	0	1	1		1	5		2	5	5	5	5
190	1	4	0	0	0	0	0	0	0	0	0	0	0	0	0	0	0	0	0	0	1	1	0	0	0	0	0	0	0	0	0	16	4	3	1	0	0	0	1	6		1	3		3	5	5	5	5
191	2	7	0	0	0	0	0	0	1	0	1	0	0	0	0	0	0	0	0	0	0	0	0	0	0	0	0	0	0	0	0	5	5	3	1	0	0	0	1	1		2	6		1	4	5	4	5
192	1	7	0	0	0	0	0	0	0	0	0	0	0	0	0	0	1	0	0	0	0	0	0	0	0	0	0	0	1	0	0	23	11	2	1	0	0	0	1	5		2	1		3	3	3	4	5
193	1	5	0	0	0	0	0	0	0	0	0	0	0	0	0	0	0	0	0	0	0	0	1	0	1	0	0	0	0	0	0	19	7	6	1	0	0	0	1	5		1	1		3	5	5	5	5
194	1	7	0	0	0	0	0	0	0	0	0	1	0	0	0	0	0	0	0	0	0	0	0	0	0	0	0	1	0	0	0	22	10	1	1	0	0	0	1	5		1	1		1	5	5	5	5
195	1	5	0	0	1	0	0	0	0	0	0	0	0	0	0	0	0	0	0	0	0	0	0	0	0	0	0	0	0	0	0	1	1	7	2					5		1	1		3	3	4	4	4
196	2	7	0	0	0	0	0	0	0	0	0	0	0	0	0	0	0	0	0	0	0	0	0	0	0	0	0	1	0	1	0	22	10	4	1	0	0	0	1	1		3	1		3	4	4	5	4
197	2	3	0	1	0	0	0	0	0	1	0	0	0	0	0	0	0	0	0	1	0	0	0	0	0	0	0	0	0	0	0	14	2	2	1	1	1	1	0	1		2	1		2	1	2	3	4
198	2	7	0	1	0	0	0	0	0	0	0	0	0	0	0	0	0	0	0	1	0	0	0	0	0	0	0	0	0	0	0	14	2	2	1	0	0	0	1	1		3	6		1	4	5	5	5
199	1	7	0	0	0	0	0	0	0	1	0	0	0	0	0	0	0	0	0	0	0	0	0	0	0	0	0	0	0	0	0	6	6	6	1	0	1	0	0	5		2	9		3	4	3	3	4
200	2	6	0	0	0	0	0	0	0	1	0	0	0	0	0	0	0	0	0	0	0	0	0	0	0	0	0	0	0	0	0	6	6	3	1	0	0	0	1	1		3	5		2	5	5	5	5
201	1	6	0	0	0	0	0	0	0	0	0	0	0	0	0	0	0	0	0	0	0	1	0	0	0	0	0	1	0	0	0	22	10	3	1	0	0	0	1	1		3	1		3	5	5	5	5
202	2	6	0	0	0	0	0	0	0	0	0	0	0	0	0	0	0	0	0	0	0	0	0	1	0	0	0	0	0	0	0	18	6	1	1	0	0	1	0	3		2	3		1	5	5	5	5
203	1	6	0	0	0	0	1	0	0	0	0	0	0	0	0	0	0	0	0	0	0	0	0	0	0	0	0	0	0	0	0	3	3	4	1	1	0	0	0	1		3	1		3	4	3	5	4
204	2	6	0	0	0	0	0	0	1	0	0	0	0	0	0	0	1	0	0	0	0	0	0	0	0	0	0	0	0	0	0	5	5	2	1	0	0	0	1	1		1	1		2	3	5	3	4
205	1	7	0	0	0	0	0	0	0	0	0	0	0	0	1	0	0	0	0	0	0	0	0	0	0	0	0	0	0	0	0	11	11	4	1	0	0	0	1	5		1	9		3	1	2	1	1
206	2	7	0	0	0	0	0	0	0	0	0	0	1	0	0	0	0	0	0	0	0	0	0	0	0	0	0	0	1	0	0	9	9	1	1	0	0	0	1	1		1	5		1	3	5	4	5
207	1	5	0	0	0	0	0	0	0	0	0	0	0	0	0	0	0	1	0	1	0	0	0	0	0	0	0	0	0	0	0	14	2	2	1	0	0	0	1	6		1	2		3	3	5	4	5
208	2	7	0	0	0	0	0	0	0	0	0	1	0	0	0	0	0	0	0	0	1	0	0	0	0	0	0	0	0	0	0	15	3	2	1	0	0	0	1	1		1	6		1	3	3	3	3
209	1	5	0	0	0	0	0	0	0	0	0	0	0	0	0	0	0	0	0	0	0	0	1	0	1	0	0	0	0	0	0	17	5	3	1	0	0	0	1	6		1	1		3	1	2	2	2
210	1	7	0	0	0	0	0	0	0	0	0	0	0	0	0	1	1	0	0	0	0	0	0	0	0	0	0	0	0	0	1	12	12	1	1	0	0	0	1	6		1	1		3	2	2	2	2
211	2	7	0	0	0	0	0	0	0	0	0	0	0	1	0	0	0	0	0	0	0	0	0	1	0	0	0	0	0	0	0	10	10	1	1	0	0	1	0	1		1	5		2	3	5	4	4
212	1	7	0	0	0	0	0	0	0	0	0	0	0	0	0	0	0	0	0	1	0	0	0	0	0	0	0	0	0	0	0	14	2	4	1	0	0	0	1	6		1	1		2	2	2	2	3
213	2	6	0	0	0	0	0	0	0	0	0	0	0	0	0	1	0	0	0	0	0	0	0	0	0	0	0	1	0	0	0	22	10	5	1	0	0	1	0	4		2	5		2	5	4	5	4
214	2	5	0	0	1	0	0	0	0	0	0	0	0	0	0	0	0	0	0	0	0	0	0	0	0	0	0	0	0	0	0	1	1	1	1	0	0	0	1	1		3	6		1	3	4	3	4
215	1	6	0	0	1	0	0	0	0	1	0	0	0	0	0	0	0	0	0	0	0	0	0	0	0	0	0	0	0	0	0	1	1	7	1	0	0	0	1	6		1	1		3	5	5	5	5
216	2	7	0	0	0	0	0	0	0	0	0	0	0	0	1	0	1	0	0	0	0	0	0	0	0	0	0	0	0	0	0	11	11	3	1	0	0	0	1	2		3	5		2	3	4	3	4
217	2	7	0	0	0	0	1	0	0	0	0	0	0	0	0	0	1	0	0	0	0	0	0	0	0	0	0	0	0	1	0	24	12	1	1	0	0	0	1	1		3	5		3	5	5	5	5
218	2	6	0	0	0	0	0	1	0	0	0	0	0	0	0	0	0	0	0	0	0	0	0	1	0	0	0	0	0	0	0	4	4	3	1	0	0	0	1	1		1	5		1	4	5	5	5
219	1	6	0	0	0	0	1	0	0	1	0	0	0	0	0	0	0	0	0	0	0	0	0	0	0	0	0	0	0	0	0	3	3	6	1	0	0	0	1	6		1	1		3	4	4	4	4
220	2	5	0	0	0	0	0	1	0	0	0	0	0	0	0	0	0	0	0	0	0	0	0	0	0	0	0	0	0	1	0	4	4	1	1	0	0	0	1	1		2	5		1	3	4	4	4
221	2	7	0	0	0	0	0	0	0	1	0	0	0	0	0	0	0	0	0	0	0	0	0	0	0	0	1	0	1	0	0	21	9	3	1	0	0	1	0	1		2	5		2	4	4	4	4
222	1	6	0	0	0	0	0	0	0	0	0	0	0	0	0	0	0	0	0	0	0	1	0	1	0	0	0	0	0	0	0	18	6	3	2					5		2	1		3	5	5	5	5
223	2	5	0	0	0	0	0	0	0	0	0	0	0	0	0	0	0	0	0	0	0	0	0	0	1	0	0	0	0	1	0	19	7	4	1	0	0	0	1	1		3	1		2	4	5	5	5
224	1	5	0	0	1	0	0	0	0	0	0	0	0	0	1	0	0	0	0	0	0	1	0	0	0	0	0	0	0	0	0	11	11	4	1	0	0	0	1	5		1	9		3	3	5	5	5
225	2	7	0	0	0	0	0	0	0	0	0	0	1	0	0	0	0	0	0	0	0	0	0	0	1	0	0	0	0	0	0	9	9	3	1	0	0	1	0	6		1	1		1	1	4	5	4
226	1	4	0	0	0	0	0	0	1	0	0	0	0	0	0	0	0	0	0	0	0	0	0	0	0	0	0	0	0	0	0	5	5	3	1	0	0	0	1	6		1	1		3	4	5	5	4
227	2	7	0	0	0	0	0	0	0	0	0	1	0	0	0	1	0	0	0	0	0	0	0	0	0	0	0	0	0	0	0	8	8	2	1	0	0	0	1	1		3	6		1	5	5	5	5
228	1	6	0	0	0	0	0	0	0	0	0	0	0	0	1	0	1	0	0	0	0	0	0	0	0	0	0	0	0	0	0	11	11	4	1	0	0	1	0	6		1	1		1	4	5	5	5
229	2	7	0	0	0	0	0	0	0	0	0	0	0	0	0	1	0	0	0	0	0	0	0	0	0	0	0	1	0	0	0	22	10	2	1	0	0	1	0	1		2	6		1	4	4	4	4
230	2	6	0	0	0	0	0	0	0	0	0	0	0	1	0	0	0	0	0	0	0	0	0	0	0	0	0	0	0	0	1	10	10	4	1	0	0	0	1	1		3	2		3	4	4	4	4
231	2	7	0	0	0	0	0	0	0	0	0	0	0	0	0	0	0	0	0	0	0	0	0	0	0	0	0	0	1	0	0	23	11	1	1	0	0	0	1	1		3	5		2	2	5	5	2
232	1	7	0	0	0	0	0	0	0	0	0	0	0	0	0	0	0	0	0	0	0	0	0	1	0	0	0	1	0	0	0	22	10	6	1	0	0	0	1	1		3	9		3	3	4	4	4
233	1	7	0	0	0	0	0	0	0	0	0	0	0	0	0	0	1	0	0	0	0	0	0	0	0	0	0	0	1	0	0	23	11	4	1	0	0	0	1	5		1	2		3	3	4	4	4
234	1	4	0	0	0	0	0	0	0	0	0	0	0	1	0	0	0	0	0	0	0	0	0	0	0	0	0	0	0	0	0	10	10	1	1	0	0	0	1	9	派遣社員	3	9		3	3	4	3	3
235	2	6	0	0	0	0	0	0	0	0	0	0	0	0	1	0	0	0	0	0	0	1	0	0	0	0	0	0	0	0	0	16	4	4	1	0	0	0	1	1		1	1		1	4	1	3	1
236	2	6	0	0	0	0	0	0	1	0	0	0	0	0	0	0	0	0	0	1	0	0	0	0	0	0	0	0	0	0	0	5	5	2	1	0	0	0	1	3		2	5		1	4	5	5	5
237	1	6	0	0	1	0	0	0	0	0	0	0	0	0	0	0	0	0	0	0	0	0	0	0	0	0	0	0	0	0	0	1	1	2	1	0	0	0	1	1		1	1		3	4	4	4	4
238	2	7	0	0	0	0	0	0	0	0	0	0	0	0	0	0	0	0	0	0	0	0	0	0	0	0	0	0	0	1	0	24	12	1	1	0	0	0	1	1		1	6		1	4	5	5	5
239	2	7	0	0	0	0	0	0	0	0	0	0	0	1	0	0	0	0	0	0	0	0	0	0	0	0	0	0	0	0	0	10	10	3	1	0	0	0	1	1		1	5		2	4	4	4	4
240	2	7	0	1	0	0	0	0	0	1	0	0	0	0	0	0	0	0	0	0	0	0	0	0	0	0	0	0	0	0	0	6	6	4	1	0	0	0	1	1		3	5		1	2	2	2	3
241	1	7	0	0	0	0	0	0	0	0	0	0	0	0	0	1	0	0	0	0	0	0	0	0	0	0	0	1	0	0	0	22	10	6	1	0	0	0	1	3		1	1		3	5	5	5	5
242	2	7	0	0	0	0	0	0	0	0	0	0	0	1	0	0	1	0	0	0	0	0	0	0	0	0	0	0	0	0	0	10	10	2	1	0	0	0	1	2		3	3		1	5	5	5	5
243	2	5	0	0	0	0	0	0	0	0	0	0	0	0	0	0	0	0	0	0	1	0	0	0	0	0	0	0	0	0	0	15	3	1	1	0	0	0	1	1		2	6		1	2	3	2	2
244	2	7	0	0	0	0	0	0	0	0	0	0	0	0	0	0	0	0	0	0	0	0	0	0	0	0	1	0	0	0	0	21	9	4	1	0	0	0	1	1		3	6		1	4	5	4	5
245	2	5	0	0	0	1	0	0	0	0	0	0	0	0	0	0	0	0	0	0	0	0	0	0	0	0	0	0	0	0	0	2	2	1	2					1		1	6		1	2	2	2	3
246	2	7	0	0	0	0	0	0	0	0	0	0	0	0	0	0	0	0	0	0	1	0	1	0	0	0	0	0	0	0	0	15	3	1	1	0	0	0	1	1		3	6		1	4	4	4	4
247	2	7	0	0	0	0	0	0	0	0	0	1	0	0	0	0	0	0	0	0	0	0	0	0	0	0	0	0	0	0	1	8	8	5	1	0	0	0	1	1		3	6		1	5	5	5	5
248	2	4	0	0	0	0	1	0	0	0	0	0	0	0	0	0	0	0	0	0	0	0	0	0	0	0	0	0	0	0	0	3	3	3	1	0	0	1	0	1		2	1		2	3	4	4	4
249	1	7	0	0	0	0	0	0	0	0	0	0	0	0	1	0	1	0	0	0	0	0	0	0	0	0	0	0	0	0	0	11	11	1	1	0	0	0	1	1		3	1		3	5	4	5	5
250	2	7	0	0	0	1	0	0	0	0	0	0	0	0	0	0	0	0	0	0	0	0	0	0	0	0	0	0	0	0	0	2	2	1	2					1		2	1		1	5	5	5	5
251	1	5	0	0	0	0	0	0	0	0	0	0	0	0	0	0	0	0	0	1	0	0	0	0	0	0	0	0	0	0	0	14	2	2	1	0	0	0	1	6		1	1		1	3	4	3	3
252	2	7	0	0	0	0	0	0	0	0	0	0	0	0	0	0	0	0	0	0	0	0	1	0	0	1	0	0	0	0	0	20	8	6	1	0	0	0	1	1		3	6		1	3	5	5	5
253	1	4	0	0	0	0	1	0	0	0	0	0	0	0	0	0	0	0	0	0	0	0	0	0	0	0	0	0	0	0	0	3	3	1	2					6		3	6		3	5	4	2	3
254	2	6	0	0	0	0	0	0	0	0	0	0	0	0	0	0	0	0	0	1	0	0	0	0	0	0	0	0	0	0	0	14	2	1	1	0	0	0	1	1		3	5		1	2	3	2	4
255	2	5	0	0	0	0	0	0	0	0	0	0	0	0	0	0	0	0	0	0	1	0	0	0	0	0	0	1	0	0	1	15	3	1	1	0	0	1	0	1		1	5		2	2	4	3	3
256	2	7	0	0	0	0	0	0	0	0	0	0	0	0	0	0	0	0	0	0	0	0	0	0	0	0	0	1	1	0	0	23	11	1	1	0	0	0	1	1		2	6		1	5	5	5	5
257	1	5	0	0	0	0	0	0	0	1	0	0	0	0	0	0	0	0	0	0	1	0	0	0	0	0	0	0	0	0	0	6	6	6	1	0	1	0	0	1		2	1		2	2	2	3	3
258	2	5	0	0	0	1	1	0	0	0	0	0	0	0	0	0	0	0	0	0	0	0	0	1	0	0	0	0	0	0	0	3	3	3	1	0	0	0	1	1		2	5		1	5	5	5	5
259	2	7	0	0	0	0	0	0	0	0	0	0	0	0	0	0	0	0	0	0	0	0	0	0	0	1	0	0	1	0	1	20	8	3	1	1	0	0	0	1		3	5		2	2	2	3	3
260	1	7	0	0	0	0	0	0	0	0	0	0	1	0	0	0	0	0	0	0	0	0	0	0	0	0	0	0	0	0	1	9	9	2	1	0	0	0	1	9	内職	1	5		3	4	5	5	5
261	2	3	0	0	0	0	0	0	1	0	0	0	0	0	0	0	0	1	0	0	0	0	0	0	0	0	0	0	0	0	0	5	5	3	1	0	0	0	1	1		2	1		2	4	4	4	4
262	2	7	0	0	0	0	0	0	0	0	0	0	0	0	0	1	0	0	0	0	0	0	0	1	0	0	0	0	0	0	0	12	12	1	1	0	0	0	1	1		2	5		2	4	5	5	5
263	1	7	0	0	0	0	1	0	0	0	0	0	0	0	0	0	0	0	0	0	0	0	0	0	0	0	0	0	0	0	0	3	3	1	1	0	0	0	1	6		1	10	指導員	3	3	3	3	3
264	1	7	0	0	0	0	0	0	0	0	0	0	0	0	0	0	0	0	0	0	0	0	0	0	0	0	0	0	0	1	0	24	12	3	1	0	0	0	1	6		1	2		3	4	5	5	5
265	1	3	0	0	0	0	0	0	0	0	0	0	0	0	0	0	0	0	1	0	1	0	0	0	0	0	0	0	0	0	0	13	1	4	1	0	0	0	1	6		1	1		3	1	2	1	1
266	1	5	0	0	0	0	0	1	0	0	0	0	0	0	0	0	0	0	0	0	0	0	0	0	0	0	0	0	0	0	0	4	4	1	1	1	1	0	0	1		2	1		2	3	4	3	4
267	1	7	0	0	0	0	0	0	0	0	0	0	0	0	0	0	0	0	0	0	0	0	0	0	1	0	0	1	0	0	0	19	7	1	1	0	0	0	1	6		1	3		3	4	5	5	2
268	1	7	0	0	0	0	0	0	0	0	0	1	0	0	0	0	0	0	0	0	0	0	0	0	0	0	0	0	0	0	0	8	8	6	1	0	0	0	1	5		1	1		3	3	5	5	5
269	1	5	0	0	0	0	0	0	0	0	1	0	0	0	0	0	0	0	0	0	0	0	0	0	0	0	0	0	0	0	0	7	7	6	1	0	0	0	1	5		1	1		3	4	4	4	4
270	2	6	0	1	0	0	1	0	0	0	0	0	0	0	0	0	0	0	0	0	0	0	0	0	0	0	0	0	0	0	0	3	3	1	2					1		2	2		3	4	5	5	4
271	1	6	0	0	0	0	0	0	0	0	0	0	0	0	0	1	0	0	0	0	0	0	0	0	0	0	0	0	0	0	1	12	12	4	1	0	0	0	1	5		2	2		3	3	5	4	4
272	1	5	0	1	0	0	0	0	0	0	0	0	0	0	0	0	0	0	0	1	0	0	0	0	0	0	0	0	0	0	0	14	2	5	1	0	0	0	1	6		1	1		3	1	3	1	1
273	2	6	0	0	0	0	0	0	0	0	0	1	0	0	0	0	0	0	0	0	0	0	0	0	0	0	0	0	1	0	0	23	11	2	1	0	0	0	1	1		2	5		2	2	5	4	2
274	2	7	0	0	0	0	0	0	0	0	0	1	0	0	0	0	0	0	0	0	0	0	0	0	1	0	0	0	0	0	0	8	8	3	1	0	0	0	1	1		1	1		1	5	5	5	5
275	2	5	0	0	0	0	0	0	1	0	0	0	0	0	0	0	0	0	0	0	0	0	0	0	1	0	0	0	0	0	0	19	7	3	1	0	0	0	1	1		3	6		1	3	4	5	4
276	2	7	0	0	0	0	0	0	0	0	0	0	0	1	0	0	0	0	0	0	0	0	0	0	0	0	0	1	0	0	0	10	10	1	1	0	0	0	1	1		3	10	病気の為、休職中	1	5	5	4	4
277	1	7	0	0	0	0	0	0	0	0	0	1	0	0	1	0	0	0	0	0	0	0	0	0	0	0	0	0	0	0	0	8	8	1	1	1	1	0	0	6		2	1		3	3	3	3	3
278	1	4	0	1	0	0	0	0	0	0	0	0	0	0	0	0	0	0	0	0	1	0	0	0	0	0	0	0	0	0	0	15	3	3	1	0	0	0	1	6		1	1		3	1	1	1	1
279	2	7	0	0	0	0	0	0	0	0	1	0	0	0	0	0	0	0	0	0	0	0	0	0	0	0	0	0	0	0	0	7	7	1	1	0	0	0	1	1		1	6		1	3	4	4	4
280	1	4	0	0	0	0	0	0	0	0	0	0	0	0	0	0	0	1	1	0	0	0	0	0	0	0	0	0	0	0	0	13	1	1	2					6		1	1		3	3	5	4	4
281	1	6	0	0	0	0	0	0	0	0	0	1	0	0	0	0	0	0	0	0	1	0	0	0	0	0	0	0	1	0	0	23	11	5	1	0	0	0	1	5		1	1		3	5	5	5	5
282	2	7	0	0	0	0	0	0	0	1	0	0	0	0	0	0	1	0	0	0	0	0	0	0	0	0	0	0	1	0	0	23	11	3	1	0	0	0	1	1		1	5		1	5	5	4	5
283	2	7	0	0	0	0	0	0	0	0	0	0	0	0	1	0	0	0	0	0	0	0	0	0	0	0	0	0	0	0	0	11	11	3	1	0	0	0	1	1		1	1		1	5	5	5	5
284	1	6	0	0	0	0	0	0	0	0	1	0	0	0	0	0	0	0	0	0	0	0	0	0	0	0	1	0	0	0	0	7	7	1	1	0	0	0	1	8		1	3		1	4	4	5	2
285	2	7	0	0	0	0	0	0	0	1	0	0	0	0	0	0	0	0	0	0	0	0	0	0	0	0	0	0	0	0	0	6	6	1	1	0	0	0	1	1		1	1		1	5	4	5	5
286	2	7	0	1	0	0	0	0	1	0	0	0	0	0	0	0	0	0	0	0	0	0	0	0	0	1	0	0	0	0	0	5	5	1	1	0	0	0	1	1		3	6		1	2	3	3	4
287	2	6	0	0	0	0	0	0	0	1	0	0	0	0	0	0	0	0	0	0	0	1	0	0	0	0	0	0	0	0	0	16	4	1	1	0	1	0	0	1		2	5		2	5	3	4	3
288	1	5	0	0	0	0	0	0	0	0	0	0	0	0	0	0	0	0	0	0	0	0	1	0	0	0	0	0	0	0	0	17	5	1	1	0	0	0	1	5		1	1		1	2	2	2	2
289	1	4	0	0	0	0	0	0	0	1	0	0	0	0	0	0	0	0	0	1	0	0	0	0	0	0	0	0	0	0	0	6	6	6	1	0	0	0	1	6		1	1		3	5	5	5	5
290	1	6	0	0	0	0	0	0	0	1	0	0	0	0	0	0	0	0	0	0	0	0	0	0	0	1	0	0	0	0	0	20	8	1	1	0	0	0	1	3		1	1		2	5	4	3	5
291	1	3	0	0	1	0	0	0	0	0	0	0	0	0	0	0	0	0	0	0	0	0	0	0	0	0	0	0	0	0	0	1	1	1	2					6		1	1		3	4	5	5	5
292	2	7	0	0	0	0	0	0	0	0	0	0	0	0	1	0	0	0	0	0	0	0	0	0	0	0	0	0	0	0	1	11	11	3	1	0	0	0	1	1		3	1		3	4	5	5	5
293	2	7	0	0	0	0	0	0	0	0	0	0	1	0	0	0	0	0	0	0	0	0	0	0	0	0	0	0	1	0	0	23	11	3	1	0	0	0	1	1		3	1		3	5	5	5	5
294	2	6	0	0	0	0	0	0	0	0	0	0	0	0	0	0	0	0	0	0	0	0	0	0	0	0	1	0	0	0	0	21	9	5	1	0	0	0	1	1		3	5		3	5	5	5	5
295	1	7	0	0	0	0	0	0	0	0	0	0	0	0	0	1	0	0	0	0	0	0	1	0	0	0	0	0	0	0	0	17	5	6	1	0	0	0	1	8		1	1		3	2	5	5	5
296	2	6	0	0	0	0	0	0	0	0	0	0	0	0	0	0	0	0	1	0	0	0	0	0	0	0	0	0	0	0	0	13	1	1	1	0	0	0	1	1		3	8		1	2	3	3	3
297	2	6	0	0	0	0	0	0	0	0	1	0	0	0	0	0	0	0	0	0	0	0	0	0	0	0	0	0	0	0	0	7	7	3	1	0	0	0	1	1		3	8		1	4	5	5	5
298	1	5	0	1	0	0	0	0	0	1	0	0	0	0	0	0	0	0	0	0	0	0	0	0	0	0	0	0	0	0	0	6	6	1	1	0	0	0	1	6		1	2		3	3	5	5	5
299	2	5	0	1	0	0	0	0	0	0	0	0	0	0	0	0	0	0	0	0	1	0	0	0	0	0	0	0	0	0	0	15	3	1	1	0	0	0	1	1		1	6		1	2	3	3	1
300	1	7	0	0	0	0	0	0	0	0	0	0	0	0	1	0	1	0	0	0	0	0	0	0	0	0	0	0	0	0	0	11	11	3	1	0	0	0	1	5		2	1		3	3	5	4	3
301	2	5	0	0	0	0	0	0	0	0	0	0	0	0	0	0	0	0	1	0	0	0	0	0	0	0	0	0	0	0	0	13	1	1	1	0	0	0	1	1		1	6		1	3	2	2	3
302	1	5	0	1	0	0	0	0	0	0	0	0	0	0	0	0	0	0	0	0	0	1	0	0	0	0	0	0	0	0	0	16	4	1	1	0	0	0	1	6		1	6		1	1	1	1	1
303	1	5	0	0	0	0	0	0	0	0	0	0	0	0	0	0	0	0	0	1	0	0	0	0	0	0	0	0	0	0	0	14	2	5	2					6		3	1		3	4	4	4	3
304	2	5	0	0	0	0	0	0	1	0	0	0	0	0	0	0	0	0	0	1	0	0	0	0	0	0	0	0	0	0	0	5	5	1	1	0	0	0	1	1		2	5		2	1	1	1	1
305	2	4	0	0	0	0	0	0	0	0	0	0	0	0	0	0	0	1	0	1	0	0	0	0	0	0	0	0	0	0	0	14	2	3	1	0	0	0	1	1		1	6		1	4	3	3	2
306	2	5	0	0	0	0	1	0	0	0	0	0	0	0	0	0	0	0	0	0	0	0	0	0	0	0	0	0	0	0	0	3	3	1	1	0	0	0	1	1		3	1		1	3	4	4	3
307	1	5	0	0	0	0	0	0	0	0	0	0	0	0	0	0	0	0	1	0	0	0	0	0	0	0	0	0	0	0	0	13	1	5	1	0	0	0	1	6		1	1		3	3	5	5	5
308	2	7	0	0	0	0	0	0	0	0	0	0	1	0	0	0	0	0	0	0	0	0	0	0	0	0	0	0	0	0	0	9	9	1	1	0	0	0	1	1		2	6		1	4	5	5	5
309	2	7	0	0	0	0	0	0	0	0	0	0	0	0	0	0	1	0	0	0	0	0	0	0	0	0	0	1	0	0	0	22	10	4	1	0	0	0	1	1		3	1		3	4	1	4	4
310	1	6	0	0	0	0	0	0	0	0	1	0	0	0	0	0	0	0	0	0	0	0	0	0	0	0	0	1	0	0	0	7	7	4	1	0	0	0	1	5		3	1		3	4	4	3	3
311	1	7	0	0	0	0	1	0	0	0	0	0	1	0	0	0	0	0	0	0	0	0	0	0	0	0	0	0	0	0	0	3	3	2	1	0	0	0	1	6		1	1		1	5	5	4	5
312	1	7	0	0	0	0	0	0	0	0	0	0	0	0	1	0	0	0	0	0	0	0	0	0	0	0	0	0	0	0	1	11	11	4	1	0	0	0	1	6		1	1		3	5	5	5	4
313	1	6	0	0	0	0	0	0	1	0	0	0	0	0	1	0	0	0	0	0	0	0	0	0	0	0	1	0	0	0	0	5	5	2	1	0	0	0	1	5		2	1		3	4	5	4	4
314	1	6	0	0	0	0	0	0	0	0	0	1	0	0	0	0	0	0	0	0	0	0	0	0	0	0	0	0	0	0	0	8	8	2	1	0	0	0	1	5		2	1		2	3	5	4	4
315	2	5	0	0	0	0	0	0	0	0	0	0	0	0	1	0	0	0	0	0	0	0	0	0	0	0	1	0	0	0	0	11	11	1	1	0	0	0	1	1		1	5		2	5	5	5	5
316	2	7	0	0	0	0	0	0	0	0	0	0	0	0	1	0	0	0	0	0	0	0	0	0	0	0	0	0	0	0	0	11	11	4	1	0	0	0	1	3		1	5		3	4	5	5	5
317	1	7	0	0	0	0	0	0	0	0	0	0	0	0	0	0	0	0	0	0	1	0	0	0	0	1	0	0	0	0	0	15	3	3	2					1		3	3		3	5	5	5	5
318	2	7	0	0	0	0	0	0	0	0	0	0	0	0	0	0	0	0	0	0	0	0	0	0	0	0	0	0	0	1	0	24	12	3	1	0	0	0	1	5		2	5		2	5	5	5	5
319	1	6	0	0	0	0	0	1	0	0	0	0	0	0	0	0	0	0	0	0	0	0	0	0	0	0	0	0	0	0	0	4	4	5	1	0	0	1	0	6		1	1		3	1	3	3	2
320	1	6	0	1	0	0	0	0	0	0	0	0	0	1	0	0	1	0	0	0	0	0	0	0	0	0	0	0	0	0	0	10	10	5	1	0	0	0	1	6		1	1		3	4	5	4	4
321	1	5	0	0	0	0	0	0	0	0	0	1	0	0	0	0	0	0	0	0	0	1	0	0	0	0	0	0	0	0	0	8	8	4	1	0	0	0	1	6		1	1		3	3	4	4	4
322	2	4	0	0	1	0	0	1	0	0	0	0	0	0	0	0	0	0	0	0	0	0	0	0	0	0	0	0	0	0	0	1	1	2	1	0	0	0	1	1		1	5		1	5	5	5	5
323	2	7	0	0	0	0	0	0	0	0	0	0	0	0	0	1	0	0	0	0	0	0	0	0	0	0	0	0	0	0	1	12	12	2	1	0	0	0	1	1		2	5		1	3	5	5	5
324	2	6	0	0	0	0	0	1	0	0	0	0	0	0	0	0	1	0	0	1	0	0	0	0	0	0	0	0	0	0	0	14	2	3	1	0	0	0	1	1		3	6		1	3	3	3	3
325	1	6	0	0	0	0	0	0	0	0	0	0	0	0	0	1	0	0	0	0	0	0	0	0	0	0	0	0	0	0	0	12	12	1	1	0	0	1	0	6		1	1		1	5	5	5	5
326	1	7	0	0	0	0	0	0	0	0	0	0	0	0	0	0	0	0	0	0	0	0	0	1	0	0	0	0	0	0	0	18	6	6	1	0	0	0	1	6		1	1		3	4	5	4	4
327	1	7	0	0	0	0	0	0	0	0	0	0	0	0	0	1	1	0	0	0	0	0	0	0	0	0	0	0	0	0	0	12	12	1	1	0	0	1	0	6		1	2		1	2	2	3	4
328	2	7	0	0	0	0	0	1	0	0	0	0	0	0	0	0	0	0	0	0	0	0	0	0	0	1	0	0	0	0	0	20	8	1	1	0	0	0	1	1		2	1		1	5	5	5	5
329	2	4	0	0	0	0	0	0	0	0	0	0	0	0	0	0	0	0	1	0	0	1	0	0	0	0	0	0	0	0	0	16	4	4	1	0	1	0	0	1		3	5		1	1	5	5	5
330	1	7	0	0	0	0	0	0	0	0	0	0	0	0	0	0	0	0	0	0	0	1	0	0	0	1	0	0	0	0	0	16	4	4	1	0	0	0	1	6		1	1		3	4	4	4	4
331	1	5	0	0	0	0	0	0	1	0	0	1	0	1	0	0	0	0	0	0	0	0	0	0	0	0	0	0	0	0	0	5	5	5	1	0	0	0	1	6		1	2		1	2	3	4	2
332	2	7	0	0	0	0	0	0	0	0	0	0	1	0	0	0	0	0	0	0	0	0	0	0	0	0	0	0	0	1	0	9	9	4	1	0	0	0	1	3		3	1		3	2	4	4	4
333	2	7	0	0	0	0	0	0	0	0	0	0	0	0	0	1	1	0	0	0	0	0	0	0	0	0	0	0	0	0	0	12	12	5	1	0	0	0	1	1		3	1		3	5	5	5	5
334	2	7	0	0	1	0	1	0	1	0	0	0	0	0	0	0	0	0	0	0	0	0	0	0	0	0	0	0	0	0	0	5	5	1	1	0	0	0	1	5		1	6		1	1	3	1	1
335	2	6	0	0	0	0	0	0	0	0	0	0	0	0	0	0	0	0	0	0	1	0	0	1	0	0	0	0	0	0	0	15	3	4	1	0	0	0	1	1		3	6		1	4	4	5	3
336	1	7	0	0	0	0	0	0	0	0	0	0	0	0	0	0	0	0	0	0	0	0	0	0	0	1	0	0	0	0	1	20	8	3	1	0	0	0	1	2		1	2		1	5	5	5	5
337	2	7	0	0	0	0	0	0	0	0	0	0	0	0	1	0	0	0	0	0	0	0	0	0	0	0	0	0	0	0	0	11	11	3	1	0	0	0	1	2		3	6		3	5	5	5	5
338	2	7	0	0	0	0	0	0	0	0	0	0	0	0	0	0	1	0	0	0	0	0	0	0	0	0	0	0	1	0	0	23	11	6	1	0	0	0	1	5		1	6		1	1	1	1	1
339	1	5	0	0	0	0	0	1	0	0	0	0	0	0	0	0	0	0	0	0	0	0	0	0	0	0	0	0	0	0	0	4	4	2	1	0	0	0	1	6		1	1		3	4	5	5	4
340	2	7	0	0	0	0	0	0	0	1	0	0	0	0	0	0	0	0	0	0	0	0	0	0	0	0	0	1	0	0	1	22	10	2	1	0	0	0	1	3		3	5		2	3	5	4	5
341	1	6	0	0	0	0	0	0	0	0	0	0	0	0	0	0	0	1	0	0	1	0	0	0	0	0	0	0	0	0	0	15	3	1	1	0	0	0	1	6		1	1		3	5	5	5	5
342	2	5	0	0	1	0	0	0	0	0	0	0	0	0	0	0	0	0	0	0	0	0	0	0	0	0	0	0	0	0	0	1	1	1	1	1	0	0	0	1		3	5		3	5	5	5	5
343	2	6	0	0	0	0	0	0	0	1	0	0	0	0	0	0	0	0	0	0	0	0	0	0	0	0	1	0	0	0	0	21	9	3	1	0	0	0	1	1		1	5		2	4	5	5	3
344	2	5	0	0	0	0	0	0	0	0	0	1	0	0	0	0	0	1	0	0	0	0	1	0	0	0	0	0	0	0	1	17	5	3	1	0	0	0	1	1		3	6		1	4	4	3	4
345	2	5	0	0	0	0	0	0	0	0	0	0	0	0	1	0	0	0	0	0	0	0	0	0	0	1	0	0	0	0	0	11	11	6	1	0	0	0	1	1		3	5		2	5	5	5	5
346	2	6	0	0	0	0	0	0	0	1	0	0	0	0	0	0	0	0	0	0	0	1	0	0	0	0	0	0	0	0	0	6	6	4	1	0	0	0	1	1		3	6		2	3	3	3	3
347	2	7	0	0	0	0	0	0	0	0	0	0	0	0	0	0	0	0	0	0	0	0	0	1	0	0	0	0	0	0	0	18	6	6	1	0	0	0	1	1		3	8		1	5	5	4	4
348	2	7	0	0	0	0	0	0	0	0	1	0	1	0	0	0	0	0	0	1	0	0	0	0	0	0	0	0	0	0	0	7	7	4	1	0	0	0	1	1		3	5		3	4	5	5	4
349	2	6	0	0	0	0	0	0	1	0	0	0	0	0	0	0	0	0	0	0	0	0	0	0	1	0	0	0	0	0	0	5	5	4	1	0	1	0	0	1		3	3		3	2	2	1	1
350	1	7	0	0	0	0	0	0	0	0	0	0	0	0	0	0	0	0	0	0	0	0	0	0	0	0	0	0	1	0	0	23	11	2	1	0	0	0	1	1		3	9		3	5	5	5	5
351	1	5	0	0	0	0	0	0	0	0	1	0	0	0	0	0	0	0	0	0	0	1	0	0	0	0	0	0	0	0	0	16	4	2	1	0	1	0	0	6		1	1		3	1	1	1	1
352	2	7	0	0	0	0	0	0	0	0	0	0	1	0	0	1	0	0	0	0	0	0	0	0	0	0	0	0	0	0	0	12	12	1	1	0	0	1	0	1		3	6		1	3	5	5	5
353	1	7	0	0	0	0	0	0	0	0	0	0	0	0	0	1	1	0	0	0	0	0	0	0	0	0	0	0	0	0	0	12	12	2	1	0	0	0	1	5		1	1		1	3	4	5	4
354	2	6	0	0	0	0	0	0	0	0	0	0	0	1	0	0	0	0	0	0	0	0	0	0	0	0	0	0	0	0	0	10	10	1	1	0	0	1	0	1		1	6		1	3	4	3	3
355	2	7	0	0	0	0	0	0	0	0	0	0	0	0	0	0	0	0	0	0	0	0	0	0	0	0	0	1	0	0	0	22	10	3	1	0	0	1	0	2		3	2		3	1	2	3	3
356	2	4	0	0	0	0	0	0	0	0	0	1	0	0	0	0	0	0	0	0	0	1	0	0	0	0	0	0	0	0	0	8	8	3	1	1	1	1	0	1		1	1		1	1	2	1	1
357	2	6	0	0	0	0	0	0	0	0	0	1	0	0	0	0	0	0	0	0	0	0	1	0	0	0	0	0	0	0	0	17	5	1	1	0	0	0	1	1		3	5		1	5	5	5	5
358	1	6	0	0	0	0	0	0	0	0	1	0	0	0	0	0	0	0	0	0	0	0	0	0	0	0	1	0	0	0	0	7	7	2	1	0	0	0	1	6		1	1		3	5	5	5	5
359	1	7	0	0	0	0	0	0	0	0	0	0	0	0	0	0	1	0	0	0	0	0	0	0	0	0	0	1	0	0	0	22	10	2	1	0	0	1	0	2		1	2		3	5	5	3	3
360	2	4	0	1	0	0	0	0	0	0	0	0	0	0	0	0	0	0	0	0	0	1	0	0	0	0	0	0	0	0	0	16	4	4	1	0	0	0	1	1		3	6		1	4	4	5	4
361	1	6	0	0	0	0	0	0	0	1	0	0	0	0	0	0	0	0	0	0	0	0	0	0	0	0	0	0	0	0	0	6	6	2	1	0	1	0	0	1		2	1		3	5	5	5	5
362	2	6	0	1	0	0	0	0	0	0	0	0	0	0	0	0	0	0	0	1	0	0	0	0	0	0	0	0	0	0	0	14	2	3	1	0	0	0	1	1		3	6		1	5	5	5	5
363	2	6	0	0	0	0	0	0	0	0	0	0	0	0	0	0	0	0	0	0	0	0	0	0	0	0	0	0	0	1	1	24	12	3	1	0	0	0	1	1		2	1		2	3	3	3	3
364	1	7	0	0	0	0	0	0	0	0	1	0	0	0	0	0	1	0	0	0	0	0	0	0	0	0	0	0	0	0	0	7	7	4	1	0	0	0	1	1		1	1		3	2	5	4	4
365	2	3	0	0	0	0	1	1	0	0	0	0	0	0	0	0	0	0	0	0	0	0	0	0	0	0	0	0	0	0	0	3	3	2	1	0	0	0	1	1		2	5		1	4	5	3	5
366	2	3	0	1	0	0	0	0	1	0	0	0	0	0	0	0	0	0	0	0	0	0	0	0	0	0	0	0	0	0	0	5	5	3	1	0	0	0	1	1		1	5		1	3	4	3	3
367	2	7	0	0	0	0	0	0	0	0	0	0	0	0	0	0	0	0	0	0	0	0	0	0	0	1	0	0	0	0	0	20	8	4	1	0	0	0	1	1		1	1		1	3	3	3	3
368	2	6	0	0	0	0	0	0	0	0	0	0	0	0	0	0	0	0	0	0	1	0	0	0	0	0	0	0	0	0	0	15	3	1	1	0	0	0	1	1		1	1		1	4	5	4	5
369	1	5	0	1	0	1	0	0	0	0	0	0	0	0	0	0	0	0	0	0	0	0	0	0	0	0	0	0	0	0	0	2	2	3	2					3		1	1		2	3	5	4	5
370	2	7	0	0	0	0	0	0	1	0	0	0	0	0	1	0	0	0	0	0	0	0	0	0	0	0	0	0	0	0	0	5	5	1	1	0	0	0	1	1		1	5		1	3	2	2	2
371	2	7	0	0	0	0	0	0	0	0	0	0	0	0	0	0	1	0	0	0	0	0	0	0	0	1	0	0	0	0	1	20	8	1	1	0	0	0	1	3		2	6		1	2	2	2	2
372	2	5	0	0	0	0	0	1	0	0	0	1	0	0	0	0	0	0	0	0	0	0	0	0	0	0	0	0	0	0	0	8	8	3	1	0	0	1	0	1		2	5		1	3	1	2	3
373	2	5	0	0	0	0	1	0	0	0	0	0	0	0	0	0	0	0	0	0	0	0	0	0	0	0	0	1	0	0	0	22	10	4	2					1		2	1		1	2	2	2	3
374	1	5	0	0	0	0	0	0	0	0	0	0	0	0	0	0	0	1	0	0	1	0	0	0	0	0	0	0	0	0	0	15	3	2	1	0	0	0	1	6		1	2		3	4	5	5	5
375	2	6	0	0	0	0	0	0	0	0	1	0	0	0	0	0	0	0	0	0	0	0	0	0	0	0	0	0	0	0	0	7	7	3	1	0	1	1	0	1		2	1		2	4	4	3	4
376	2	7	0	0	0	0	0	0	0	0	0	0	0	0	1	0	0	0	0	0	0	0	0	0	0	0	0	0	0	0	0	11	11	2	1	0	0	0	1	2		3	6		1	4	2	4	5
377	1	7	0	0	0	0	0	0	0	0	0	0	0	0	0	0	0	0	0	0	0	0	0	0	1	0	0	0	0	0	1	19	7	3	1	0	0	1	0	5		2	1		3	5	5	5	5
378	1	5	0	0	0	0	0	0	0	0	0	0	0	0	0	1	0	0	0	0	0	0	0	0	0	0	0	0	0	0	0	12	12	1	1	0	0	0	1	5		2	1		3	3	4	5	4
379	1	6	0	0	0	0	1	0	0	0	0	0	0	0	0	0	0	0	1	0	0	0	0	0	0	0	0	1	0	0	0	13	1	1	1	0	0	1	0	6		1	1		3	2	3	3	3
380	1	5	0	0	0	0	0	0	1	0	0	0	0	0	0	0	0	0	0	0	1	0	0	0	0	0	0	0	0	0	0	15	3	1	1	0	0	0	1	6		1	2		3	1	2	2	1
381	1	6	0	0	0	0	0	0	0	0	0	0	1	0	0	1	0	0	0	0	0	0	0	0	0	0	0	0	0	0	0	9	9	1	1	0	0	0	1	6		1	1		2	4	5	5	5
382	1	5	0	0	0	0	0	0	0	0	0	0	0	0	0	0	0	0	0	0	0	0	0	0	1	0	0	0	0	0	0	19	7	1	1	0	0	0	1	5		1	1		1	5	5	5	5
383	1	6	0	0	0	0	0	0	0	0	0	0	0	0	0	0	0	0	0	0	0	0	0	0	0	0	1	0	0	1	0	24	12	3	2					6		3	1		3	4	5	4	4
384	2	7	0	0	0	0	0	0	0	0	0	0	0	0	1	0	0	0	0	0	0	0	0	0	0	0	0	0	0	0	1	11	11	3	1	0	0	0	1	1		3	5		2	5	5	5	5
385	2	5	0	0	0	0	0	0	0	0	0	0	0	0	0	0	0	0	1	0	0	0	0	0	0	0	0	0	0	0	0	13	1	2	1	1	0	0	0	2		2	2		3	3	2	1	3
386	2	4	0	0	0	0	0	0	0	0	0	0	1	0	0	0	0	0	0	0	0	0	0	0	0	0	0	0	0	0	0	9	9	3	1	0	0	1	0	1		2	9		3	3	3	5	3
387	2	7	0	0	0	0	0	0	0	0	0	0	0	0	0	0	0	0	0	0	0	0	0	0	0	0	0	0	1	0	0	23	11	3	1	0	0	0	1	5		1	5		1	4	3	3	4
388	1	6	0	0	0	0	0	0	0	0	1	0	1	0	0	0	0	0	0	0	0	0	0	0	0	0	0	0	0	0	0	7	7	2	1	0	0	1	0	5		1	2		3	5	5	5	5
389	1	6	0	0	0	0	0	0	0	0	0	0	0	0	0	0	0	0	0	0	0	0	0	1	0	0	0	0	0	0	0	18	6	2	1	0	0	0	1	6		1	1		2	3	3	5	3
390	2	7	0	0	0	0	0	0	0	0	0	0	0	0	0	1	0	0	0	0	0	0	0	0	0	1	0	0	0	0	0	12	12	1	1	0	0	0	1	1		1	8		1	5	5	5	5
391	2	7	0	0	0	0	0	0	0	0	0	0	0	0	0	0	0	0	0	0	0	0	1	0	0	0	0	0	0	0	0	17	5	1	1	0	0	1	0	1		1	6		1	1	1	1	1
392	1	5	0	0	0	0	0	0	0	0	0	1	0	0	0	0	0	0	0	0	0	0	1	0	0	0	0	0	0	0	0	8	8	3	1	0	0	0	1	6		1	1		3	2	2	1	1
393	1	6	0	0	0	0	0	0	0	0	0	0	0	0	1	0	0	0	0	0	0	0	0	0	0	0	1	0	0	0	0	11	11	3	1	0	0	0	1	5		1	1		3	5	5	5	5
394	1	5	0	0	0	0	0	0	0	0	0	0	1	0	0	0	0	0	0	0	0	0	0	0	0	0	0	0	0	0	0	9	9	1	1	0	0	0	1	1		1	5		1	3	2	4	3
395	2	5	0	1	0	0	1	0	0	0	0	0	1	0	0	0	0	0	0	0	0	0	0	0	0	0	0	0	1	0	0	9	9	4	1	0	0	0	1	1		3	5		1	4	4	5	5
396	2	6	0	0	0	0	0	0	0	0	1	0	0	1	0	0	1	0	0	0	0	0	1	0	0	0	0	0	0	0	0	17	5	1	1	0	0	0	1	1		1	6		1	1	4	3	3
397	1	5	0	0	0	0	0	0	0	0	0	1	0	0	0	0	0	0	0	0	0	0	1	0	0	0	0	0	0	0	0	8	8	2	1	0	0	0	1	6		1	1		2	2	2	1	1
398	1	7	0	0	0	0	0	0	0	0	0	0	1	0	0	1	0	0	0	0	0	0	0	0	0	0	0	0	0	0	0	9	9	4	1	0	0	1	0	6		1	2		3	3	4	5	4
399	2	5	0	0	0	0	1	0	0	0	0	0	0	0	0	0	0	0	0	0	0	0	0	0	0	0	0	0	0	0	0	3	3	1	1	0	0	0	1	1		1	1		1	1	1	1	1
400	1	6	0	0	0	0	0	0	0	0	0	0	0	0	1	0	0	0	0	0	0	0	0	0	0	0	0	0	0	0	1	11	11	6	1	0	0	0	1	5		2	5		3	4	3	3	3
401	1	4	0	0	0	0	0	0	0	0	1	0	0	0	0	0	0	0	0	0	0	0	0	0	0	0	0	0	0	0	0	7	7	6	1	0	0	0	1	1		1	1		1	4	4	4	4
402	1	5	0	0	0	0	1	0	1	0	0	0	0	0	0	0	0	0	0	0	0	0	0	0	0	0	0	0	0	0	0	3	3	1	1	0	0	0	1	5		2	8		3	5	5	5	5
403	2	6	0	0	0	0	0	0	0	0	0	0	0	1	0	0	0	0	0	0	0	0	1	0	0	0	0	0	0	0	0	17	5	1	1	0	0	0	1	1		3	6		1	3	4	4	4
404	2	6	0	0	0	0	0	1	0	0	0	0	0	0	0	0	0	0	0	0	0	0	0	0	0	0	0	0	0	0	0	4	4	1	1	0	0	0	1	1		2	6		1	3	3	3	3
405	1	6	0	0	0	0	0	1	0	0	0	0	0	0	0	0	0	0	0	0	0	0	0	0	0	1	0	0	1	0	0	4	4	4	1	0	0	0	1	6		1	2		3	2	5	4	5
406	2	5	0	0	0	0	0	0	1	0	0	0	0	0	0	0	0	0	0	1	0	0	0	0	0	0	0	0	0	0	0	14	2	2	1	0	0	1	0	1		3	6		1	3	4	5	5
407	2	7	0	0	0	0	0	0	0	0	1	0	0	0	0	0	0	0	0	0	0	0	0	0	0	0	1	0	0	0	0	21	9	3	1	0	0	0	1	1		3	5		1	3	5	5	5
408	1	5	0	0	0	0	0	0	0	0	0	0	0	0	0	0	0	0	1	0	0	0	1	0	0	0	0	0	0	0	0	17	5	2	1	0	0	0	1	6		1	2		3	4	5	4	5
409	2	7	0	0	0	0	0	0	0	0	0	1	1	0	0	0	0	0	0	0	0	0	0	0	0	0	0	0	0	0	0	8	8	1	1	0	0	0	1	1		1	5		2	3	3	4	4
410	1	5	0	0	0	0	0	0	0	1	0	0	0	0	0	0	0	0	0	0	0	0	0	0	0	1	0	0	0	0	0	6	6	2	1	0	0	1	0	6		1	1		3	3	4	5	2
411	2	5	0	0	0	0	0	0	0	0	0	0	0	1	0	0	0	0	0	1	0	1	0	0	1	0	0	0	0	0	0	10	10	3	1	0	0	0	1	1		3	1		3	5	5	5	5
412	2	5	0	0	1	0	0	0	0	0	1	0	0	0	0	0	0	0	0	0	0	0	0	0	0	0	0	0	0	0	0	7	7	1	1	0	0	1	0	3		1	1		1	5	5	5	5
413	1	5	0	0	0	1	0	0	0	0	0	0	0	0	0	0	0	0	0	0	0	0	0	0	0	0	0	0	0	0	0	2	2	3	1	0	0	0	1	6		1	1		3	4	4	5	4
414	2	6	0	0	0	0	0	0	0	0	1	0	0	0	0	0	0	0	0	0	0	0	1	0	0	0	0	0	0	0	0	7	7	1	1	0	0	0	1	1		3	6		1	4	4	4	4
415	1	5	0	0	0	0	0	0	0	0	0	0	0	0	0	0	0	0	0	0	1	0	0	0	0	0	0	0	0	0	0	15	3	1	1	0	0	0	1	5		1	1		1	1	1	2	1
416	2	6	0	0	0	0	0	0	0	0	0	0	0	0	0	0	0	0	0	0	0	0	0	0	0	0	1	0	0	1	0	24	12	1	1	0	0	1	0	1		1	6		1	5	5	5	5
417	2	7	0	0	0	0	0	0	0	0	0	0	0	0	1	0	0	0	0	0	0	0	0	0	0	0	0	0	0	0	1	11	11	4	1	0	0	0	1	1		3	1		3	4	5	5	5
418	1	7	0	0	0	0	0	0	0	0	0	0	0	0	0	0	0	0	0	0	0	0	0	0	0	0	1	0	0	0	1	21	9	1	1	0	0	0	1	6		1	1		3	5	5	5	5
419	1	4	0	0	0	0	0	0	0	0	0	0	0	0	0	0	0	1	0	0	1	0	0	0	0	0	0	0	0	0	0	15	3	3	1	0	0	0	1	6		1	1		3	4	3	3	3
420	2	6	0	0	0	0	0	0	0	0	0	0	0	0	0	0	0	0	0	0	0	0	0	1	0	0	1	0	0	0	0	18	6	2	1	0	0	0	1	1		1	5		1	5	5	4	4
421	1	7	0	0	0	0	0	0	0	0	0	1	0	0	0	0	0	0	0	0	0	0	0	0	0	0	0	0	0	1	0	8	8	3	1	0	0	0	1	6		1	2		3	3	5	5	5
422	1	5	0	0	0	0	0	0	0	0	0	0	0	0	0	0	0	1	0	0	0	0	0	0	0	0	0	1	1	0	0	23	11	4	1	0	0	0	1	6		1	1		2	4	5	4	4
423	2	4	0	0	0	0	0	0	0	0	1	0	0	0	0	0	0	0	0	0	0	0	0	0	0	0	0	0	0	0	0	7	7	1	1	0	0	0	1	6		1	5		2	1	3	2	1
424	2	7	0	0	0	0	0	0	0	0	0	0	0	0	0	0	0	0	0	0	0	0	0	0	1	1	0	0	0	0	0	19	7	3	1	0	0	0	1	1		3	6		1	3	4	2	4
425	2	4	0	1	0	0	0	0	0	0	0	0	0	0	0	0	0	0	1	0	0	0	0	0	0	0	0	0	0	0	0	13	1	3	1	0	0	0	1	1		2	6		1	4	5	5	4
426	2	7	0	0	0	0	0	0	0	1	0	0	0	0	0	0	0	0	0	0	0	0	0	0	0	0	0	0	0	0	0	6	6	1	1	0	0	0	1	3		1	3		1	4	5	5	4
427	1	5	0	0	0	0	1	0	0	0	0	0	0	0	0	0	0	0	0	0	0	1	0	0	0	0	0	0	0	0	0	16	4	1	1	0	0	0	1	6		1	1		1	1	1	3	1
428	1	7	0	0	0	0	0	0	0	0	0	0	0	0	0	0	0	0	0	0	0	0	0	0	1	0	0	0	0	0	0	19	7	1	1	0	0	0	1	5		1	1		2	4	1	4	2
429	2	7	0	0	0	0	0	0	0	0	0	0	0	0	0	0	0	0	0	0	0	0	0	0	0	0	0	1	0	0	1	22	10	1	1	0	0	0	1	1		3	5		3	3	3	3	3
430	2	5	0	0	0	0	0	0	0	1	0	0	1	0	0	0	0	0	0	0	0	0	0	0	0	0	0	0	0	0	0	6	6	1	1	0	0	0	1	2		1	5		2	5	5	5	5
431	2	7	0	0	0	0	0	0	0	0	0	1	0	0	0	0	0	0	0	0	0	0	0	0	0	0	0	0	0	0	1	8	8	1	1	0	0	0	1	1		2	5		2	5	5	5	5
432	2	5	0	0	1	0	0	1	0	0	0	0	0	0	0	0	0	0	0	0	0	0	0	0	0	0	0	0	0	0	0	1	1	1	1	0	0	0	1	1		3	6		1	5	5	5	5
433	2	6	0	0	0	0	0	0	0	1	0	0	0	0	0	0	0	0	0	0	0	0	0	0	0	0	0	0	0	0	0	6	6	6	1	0	0	0	1	1		3	6		1	4	5	4	5
434	1	7	0	0	0	0	0	0	0	0	0	0	0	0	0	0	1	0	0	0	0	0	0	0	0	0	0	0	1	0	1	23	11	2	1	0	0	0	1	5		2	1		3	3	3	4	3
435	1	4	0	0	0	0	0	0	0	1	0	0	0	0	0	0	0	0	0	0	0	0	0	0	0	0	0	0	0	0	0	6	6	7	1	0	0	0	1	6		1	3		1	3	3	3	3
436	1	7	0	0	0	0	0	0	0	0	0	0	0	0	0	0	1	0	0	0	0	0	0	0	0	0	0	1	0	0	0	22	10	4	1	0	0	0	1	5		2	3		2	4	4	4	4
437	2	5	0	0	0	0	0	0	0	0	0	0	0	0	0	0	0	0	0	0	0	1	0	0	0	0	1	0	0	0	0	16	4	4	1	0	1	0	0	1		3	2		3	1	1	1	1
438	2	7	0	0	0	0	0	0	0	0	0	1	0	0	1	0	0	0	0	0	0	0	0	0	0	0	0	0	0	0	0	8	8	3	1	0	0	0	1	1		3	6		1	5	5	5	5
439	2	7	0	0	0	0	0	0	0	0	0	1	0	1	0	0	0	0	0	0	0	0	0	0	0	0	0	0	0	0	0	8	8	1	1	0	0	0	1	1		3	5		1	5	5	5	5
440	1	6	0	0	0	0	0	0	0	1	0	0	0	0	0	0	0	0	0	0	1	0	0	0	0	0	0	0	0	0	0	15	3	1	1	0	0	0	1	5		2	5		2	5	5	5	5
441	2	7	0	0	0	1	0	0	0	0	1	0	0	0	0	0	0	0	0	0	0	0	0	0	0	0	0	0	0	0	0	7	7	4	1	0	0	0	1	1		2	5		2	3	5	5	5
442	1	5	0	1	0	1	0	0	0	0	0	0	0	0	0	0	0	1	0	0	0	1	0	0	1	0	0	0	0	0	0	2	2	2	1	0	0	0	1	1		1	1		3	3	3	4	2
443	1	7	0	0	0	0	0	0	0	0	0	0	0	1	0	0	1	0	0	0	0	0	0	0	0	0	1	0	0	0	0	21	9	3	1	0	0	0	1	5		1	1		3	4	5	4	5
444	1	3	0	0	0	0	0	0	0	0	0	0	0	0	0	0	0	1	1	0	0	0	0	0	0	0	0	0	0	0	0	13	1	3	1	0	0	0	1	6		1	2		2	3	3	3	3
445	2	6	0	0	0	0	0	0	0	0	0	0	0	0	0	0	0	0	0	0	1	0	1	0	0	0	0	0	0	0	0	17	5	1	1	0	0	0	1	1		1	6		1	5	5	5	5
446	1	5	0	0	1	0	0	0	0	0	0	0	0	0	0	0	0	1	0	0	0	0	0	0	0	0	0	0	0	0	0	1	1	2	1	0	0	0	1	6		1	1		2	4	3	4	5
447	1	7	0	0	0	0	0	0	0	0	0	0	0	0	0	0	1	0	0	0	0	0	0	0	0	0	0	0	1	0	0	23	11	4	1	0	0	0	1	6		1	1		2	2	4	3	2
448	2	5	0	0	0	0	1	0	0	0	0	0	0	0	0	0	0	0	0	0	0	0	0	0	0	1	0	0	0	0	0	20	8	4	1	0	0	1	0	1		1	1		1	1	3	2	1
449	1	7	0	0	0	0	0	0	1	0	0	0	0	1	0	0	0	0	0	0	0	0	0	0	0	0	0	0	0	0	0	5	5	5	1	0	0	0	1	3		1	1		3	4	5	5	4
450	2	7	0	0	0	0	0	0	0	0	1	0	0	0	0	0	0	0	0	0	0	0	0	0	0	1	0	0	1	0	0	23	11	1	1	0	0	0	1	1		3	5		2	3	5	4	4
451	1	4	0	1	0	1	0	0	0	0	0	0	0	0	0	0	0	0	0	0	0	0	0	0	0	0	0	0	0	0	0	2	2	1	2					2		3	2		3	5	5	4	5
452	1	5	0	0	0	0	0	1	0	0	1	0	0	0	0	0	0	0	0	0	0	0	0	0	0	0	0	0	0	0	0	4	4	3	1	0	0	0	1	6		1	1		3	5	5	5	5
453	2	7	0	0	0	0	0	0	0	0	0	0	0	0	0	0	0	0	0	0	0	1	0	0	0	0	0	0	0	0	1	16	4	3	2					1		2	5		2	4	4	4	4
454	1	4	0	0	0	0	0	0	0	0	0	0	0	0	0	0	0	0	0	0	1	0	0	0	0	0	0	0	0	0	0	15	3	3	1	0	0	0	1	6		1	1		3	4	5	5	5
455	2	7	0	0	0	0	0	0	0	0	0	0	0	0	0	1	1	0	0	0	0	0	0	0	0	0	0	0	0	0	0	12	12	3	1	0	0	1	0	1		2	5		2	3	5	5	5
456	1	6	0	0	0	0	0	0	0	1	0	0	0	0	0	0	0	0	0	0	0	0	0	0	0	0	0	1	0	0	0	22	10	2	1	0	0	1	0	5		3	1		3	5	5	5	4
457	2	6	0	0	0	0	0	0	0	1	0	0	0	0	0	0	0	0	0	0	0	1	0	0	0	0	0	0	0	0	0	16	4	1	1	0	0	1	0	1		3	2		2	5	5	5	5
458	1	7	0	0	0	0	0	0	0	0	0	0	0	0	0	0	0	0	0	0	0	0	0	1	0	0	0	0	0	0	1	18	6	4	1	0	0	0	1	6		1	8		1	4	5	5	5
459	2	6	0	0	0	1	0	0	0	0	0	0	0	0	0	0	0	0	0	0	0	0	1	0	0	0	0	0	0	0	0	2	2	4	1	0	0	0	1	1		3	6		1	4	4	4	4
460	2	5	0	0	0	0	0	0	0	0	0	0	0	0	0	0	0	0	0	0	0	0	0	1	0	0	0	1	0	0	0	18	6	1	1	0	0	0	1	1		3	6		1	4	5	5	5
461	1	4	0	0	1	0	1	0	0	0	0	0	0	0	0	0	0	1	0	0	0	0	0	0	0	0	0	0	0	0	0	3	3	3	1	0	0	0	1	6		1	1		3	5	5	5	5
462	2	7	0	0	0	0	0	0	0	0	1	0	1	0	0	0	0	0	0	0	0	0	0	0	0	0	0	0	0	0	0	9	9	3	1	0	0	0	1	1		2	5		1	3	4	4	3
463	1	6	0	0	0	0	0	0	0	0	0	0	1	0	0	0	0	0	0	0	0	0	0	0	1	0	0	0	0	0	0	19	7	2	1	0	0	0	1	5		2	1		3	5	5	5	5
464	1	7	0	0	0	0	0	0	0	0	0	0	0	0	0	0	0	0	0	0	0	0	0	0	0	0	0	1	0	0	1	22	10	5	1	0	0	1	0	5		1	1		3	5	5	5	5
465	1	7	0	0	0	0	0	0	1	0	0	0	0	0	0	0	0	0	0	0	0	0	0	0	0	0	0	0	0	0	0	5	5	2	1	0	0	0	1	6		1	1		3	5	5	4	5
466	1	5	0	0	1	0	0	0	0	0	0	0	0	0	0	0	0	0	0	0	1	0	0	0	0	0	0	0	0	0	0	1	1	1	2					1		3	1		3	4	5	5	5
467	2	5	0	0	0	0	1	0	0	0	0	0	0	0	0	0	0	0	0	0	0	0	0	0	0	0	0	0	0	0	0	3	3	1	1	1	0	0	0	1		1	5		1	4	5	4	4
468	2	7	0	0	0	0	0	0	0	0	0	0	0	0	0	0	0	0	0	0	0	0	0	0	0	0	0	0	0	1	1	24	12	1	1	0	0	0	1	6		1	6		1	3	4	4	4
469	1	5	0	0	0	0	0	0	0	0	0	0	0	0	0	0	0	0	0	1	0	0	0	0	0	0	0	0	0	0	0	14	2	4	1	0	0	0	1	6		1	1		3	2	2	2	2
470	2	6	0	0	0	0	0	0	0	0	0	0	0	0	0	0	0	0	0	0	0	0	0	0	0	1	0	0	0	0	0	20	8	3	1	0	1	1	0	2		2	5		2	2	3	4	3
471	1	7	0	0	0	0	0	0	0	0	0	0	0	0	0	0	0	0	0	0	0	0	0	0	0	0	0	1	0	1	0	24	12	1	1	0	0	0	1	6		1	3		1	1	1	1	1
472	2	7	0	0	0	0	0	0	0	0	0	0	0	0	0	0	0	0	0	0	0	0	0	1	0	0	0	0	0	0	0	18	6	2	1	0	0	0	1	1		3	6		1	5	5	5	5
473	1	6	0	0	0	0	0	0	0	1	0	0	1	0	0	0	0	0	0	0	0	0	0	0	0	0	0	0	0	0	0	6	6	1	1	0	0	0	1	5		1	5		1	3	3	3	3
474	2	7	0	0	0	0	0	0	0	0	0	0	0	0	0	0	1	0	0	0	0	0	0	0	0	1	0	0	0	0	0	20	8	4	1	1	1	0	0	1		1	1		1	2	1	3	2
475	2	5	0	1	0	0	0	0	0	0	0	0	0	0	0	0	0	0	0	0	0	0	0	0	0	0	0	0	0	1	0	24	12	3	2					1		3	5		2	5	5	5	5
476	2	7	0	0	0	0	1	0	0	0	0	0	0	0	0	0	0	1	0	0	0	0	0	0	0	0	0	0	0	0	0	3	3	4	2					3		3	5		3	4	5	4	5
477	1	6	0	0	0	0	0	0	0	0	0	0	0	0	0	0	0	0	1	0	0	0	0	1	0	1	0	0	0	0	0	13	1	4	1	0	0	0	1	6		1	1		3	5	5	4	5
478	2	7	0	0	0	0	0	0	0	0	0	0	0	0	0	0	0	0	0	0	0	0	0	0	0	0	0	0	1	0	0	23	11	3	2					2		3	6		1	5	5	5	5
479	2	7	0	0	0	0	0	0	0	0	0	0	0	1	0	0	0	0	0	0	0	0	0	0	0	1	0	0	0	0	0	20	8	3	1	0	0	0	1	1		2	5		1	5	5	4	4
480	2	5	0	0	0	0	0	0	1	0	1	0	0	0	0	0	0	0	0	0	0	0	0	0	0	0	0	0	0	0	0	5	5	4	1	0	0	0	1	1		1	6		1	4	4	5	5
481	1	6	0	0	0	1	1	0	1	0	1	0	0	0	0	0	0	0	0	0	0	0	0	0	0	0	0	0	0	0	0	3	3	2	1	0	0	0	1	8		1	1		3	3	4	4	3
482	2	5	0	0	0	0	0	0	0	1	0	0	0	0	0	0	0	0	0	0	0	0	0	0	0	0	0	1	0	0	0	6	6	2	1	0	0	0	1	1		2	5		1	5	5	5	5
483	1	4	0	0	0	1	0	0	0	0	0	0	0	0	0	0	0	0	0	0	0	0	0	0	0	0	0	0	0	0	0	2	2	4	1	0	0	0	1	1		1	1		3	5	5	3	4
484	2	7	0	0	0	0	0	0	0	0	0	0	1	1	0	1	1	0	0	0	0	0	0	0	0	0	0	0	0	0	0	12	12	2	1	0	0	0	1	9	専門職	3	9		3	4	4	4	4
485	1	7	0	0	0	0	0	0	0	0	0	0	0	0	0	0	0	0	0	0	0	0	0	0	1	0	0	0	0	1	0	19	7	3	1	0	0	0	1	6		1	1		3	4	3	5	5
486	1	5	0	0	0	0	1	0	0	0	0	0	0	0	0	0	0	1	0	0	0	0	0	0	0	0	0	0	0	0	0	3	3	1	2					1		2	1		3	2	4	3	1
487	2	6	0	0	0	0	0	0	0	0	1	0	0	0	0	0	0	0	0	0	0	0	0	0	0	0	0	1	0	0	0	7	7	3	1	0	0	0	1	1		1	6		1	3	5	4	4
488	2	5	0	0	0	0	0	0	0	0	0	0	0	0	0	0	0	0	0	0	0	0	1	0	0	0	0	0	0	0	0	17	5	3	1	0	0	0	1	1		3	1		3	3	3	3	3
489	1	6	0	0	0	0	1	0	1	0	0	0	0	0	0	0	0	0	0	0	0	0	0	0	0	0	0	0	0	0	0	3	3	1	1	0	0	0	1	6		1	8		1	2	2	2	2
490	2	7	0	0	0	0	0	0	0	0	0	0	0	0	0	0	0	0	0	0	0	0	0	1	0	0	0	0	0	0	0	18	6	2	1	0	0	0	1	2		2	5		1	4	4	4	4
491	2	7	0	0	0	0	0	0	0	0	1	0	0	0	0	1	0	0	0	0	0	0	0	0	0	0	0	0	0	0	0	12	12	3	1	0	0	1	0	2		3	5		2	5	5	4	5
492	2	6	0	0	0	0	0	1	0	0	0	0	0	0	0	0	0	0	0	0	0	0	0	0	0	0	0	0	0	0	0	4	4	1	1	0	1	1	0	1		2	1		2	4	5	5	5
493	1	6	0	0	0	0	0	0	0	1	0	0	1	0	0	0	0	0	0	1	0	0	0	0	0	0	0	0	0	0	0	9	9	1	1	0	0	0	1	6		1	1		3	4	4	4	4
494	2	5	0	0	0	0	0	0	0	1	0	0	0	0	0	0	0	0	0	1	0	0	0	0	0	1	0	0	0	0	0	14	2	1	1	0	0	0	1	1		3	8		1	5	5	5	5
495	1	5	0	0	0	0	0	0	0	0	0	1	0	0	0	0	0	0	0	0	0	0	0	0	0	0	0	0	0	1	0	24	12	5	1	0	0	0	1	5		2	1		3	5	5	5	5
496	2	7	0	0	0	0	0	0	1	0	0	0	1	0	0	0	0	0	0	0	0	0	0	0	0	0	0	0	0	1	0	24	12	1	1	0	0	1	0	1		3	6		2	5	5	5	5
497	2	6	0	0	0	0	0	0	0	0	0	0	0	0	0	0	0	0	0	0	0	0	0	0	0	0	1	0	0	0	1	21	9	1	1	0	1	1	0	1		1	5		1	1	3	2	2
498	2	7	0	0	0	0	0	0	0	0	0	0	0	0	0	0	0	0	0	0	0	0	0	0	1	0	0	0	0	0	0	19	7	3	1	0	0	0	1	1		3	3		1	4	4	5	5
499	1	7	0	0	0	0	0	0	0	0	1	0	0	0	0	0	0	0	0	0	0	0	0	0	0	0	0	1	0	0	0	7	7	3	1	0	0	0	1	6		1	1		3	3	3	4	4
500	2	5	0	0	1	0	0	0	0	0	0	0	0	0	0	0	0	0	0	0	0	1	0	0	0	0	0	0	0	0	0	16	4	3	1	0	1	1	0	1		2	6		2	3	3	3	3
501	2	7	0	0	0	1	0	0	0	0	0	0	0	0	0	0	0	0	0	0	0	0	0	0	0	0	0	0	0	0	0	2	2	3	2					1		3	1		3	5	5	5	5
502	2	5	0	0	0	1	0	0	0	0	0	0	0	0	0	0	0	0	1	0	0	1	0	0	0	0	0	0	0	0	0	16	4	1	2					5		3	5		1	3	5	5	4
503	2	6	0	0	0	0	1	0	0	0	0	0	0	0	0	0	0	0	0	0	0	0	0	0	0	0	0	0	0	0	0	3	3	3	1	1	0	0	0	1		2	1		2	4	5	4	5
504	2	5	0	0	1	0	0	0	0	0	0	0	0	0	0	0	0	0	0	0	0	1	0	0	0	0	0	0	0	0	0	16	4	4	1	0	0	0	1	1		3	5		2	3	3	4	4
505	2	6	0	0	0	0	0	0	0	0	0	0	0	1	0	0	0	0	0	0	0	0	0	0	0	0	0	0	0	0	1	10	10	2	1	0	0	0	1	1		3	1		3	4	4	5	5
506	2	7	0	0	0	0	0	0	0	0	0	0	0	0	0	0	0	0	0	1	0	0	0	0	0	0	0	0	0	0	0	14	2	1	2					1		3	5		3	5	5	5	5
507	2	6	0	0	0	0	0	1	0	1	0	0	0	0	0	0	0	0	0	0	0	0	0	0	0	0	0	0	0	0	0	4	4	3	1	0	1	0	0	2		3	2		2	4	4	4	4
508	1	6	0	0	0	0	1	0	0	1	0	0	0	0	0	0	0	0	0	0	0	0	0	0	0	0	0	0	0	0	0	6	6	1	1	0	0	0	1	6		1	1		1	3	3	3	3
509	2	7	0	0	0	0	0	0	0	0	0	0	0	1	0	0	1	0	0	0	0	0	0	0	0	0	0	0	0	0	1	10	10	5	1	0	0	0	1	1		3	6		1	3	3	4	2
510	1	6	0	0	0	0	0	0	0	0	0	0	0	0	0	0	0	0	0	1	0	0	1	0	0	0	0	0	0	0	0	17	5	4	1	0	0	0	1	6		1	1		3	4	5	5	5
511	2	6	0	0	0	1	0	0	0	0	0	0	0	0	0	0	0	0	0	0	0	0	0	1	0	0	0	0	0	0	0	2	2	1	1	0	0	0	1	1		3	6		1	2	3	3	3
512	1	6	0	0	0	0	0	0	0	0	0	0	0	0	0	0	0	0	0	0	0	0	1	0	0	0	0	0	0	0	0	17	5	5	1	0	0	0	1	6		1	1		3	4	5	4	3
513	2	6	0	0	0	0	0	0	0	0	0	0	0	0	0	0	0	0	0	0	0	0	1	0	0	0	0	1	0	0	0	17	5	4	1	0	0	0	1	1		2	5		2	4	4	4	4
514	2	7	0	0	0	0	0	0	0	0	0	0	0	0	0	0	0	0	0	0	0	0	0	1	0	0	0	0	0	0	0	18	6	1	1	0	0	1	0	1		1	3		1	2	5	5	5
515	1	5	0	0	0	0	0	0	1	0	0	0	0	0	0	0	0	0	0	0	0	0	0	0	0	0	0	0	0	0	0	5	5	3	1	0	0	0	1	6		1	1		1	5	5	5	5
516	2	7	0	0	0	0	0	0	0	1	0	0	0	0	0	0	1	0	0	0	0	0	0	0	0	0	0	0	0	0	0	6	6	7	1	0	0	0	1	1		3	5		3	3	3	3	3
517	1	5	0	0	0	1	0	0	0	0	0	0	0	0	0	0	0	0	0	0	0	0	0	0	0	0	0	0	0	0	0	2	2	4	1	0	0	0	1	6		1	1		3	4	5	5	4
518	2	5	0	1	1	0	0	0	0	0	0	0	0	0	0	0	0	0	0	0	0	0	0	0	0	0	0	0	0	0	0	1	1	1	1	0	0	0	1	1		2	1		2	3	5	4	5
519	1	7	0	0	1	0	0	0	0	0	0	0	0	0	0	0	0	0	0	0	0	0	0	0	0	0	0	0	0	1	1	24	12	3	1	0	0	0	1	5		3	1		3	4	5	5	4
520	2	7	0	0	0	0	0	0	0	0	0	0	0	0	1	0	0	0	0	0	0	0	0	0	0	0	0	0	0	0	1	11	11	1	1	0	0	0	1	3		3	5		2	4	4	4	4
521	1	4	0	1	0	1	0	0	0	0	0	0	0	0	0	0	0	0	0	0	0	0	0	0	0	0	0	0	0	0	0	2	2	4	2					5		1	1		3	3	4	3	3
522	2	5	0	0	1	0	0	0	0	0	0	0	0	0	0	0	0	0	0	0	0	0	0	0	0	0	0	0	0	0	0	1	1	3	1	0	0	0	1	1		3	5		2	2	2	2	2
523	2	7	0	0	0	0	0	0	0	0	0	1	0	0	0	1	0	0	0	0	0	0	0	0	0	0	0	0	0	0	0	8	8	3	1	0	0	0	1	1		2	6		1	3	3	1	2
524	1	5	0	0	0	0	0	0	0	1	0	0	0	0	0	0	0	0	0	0	0	0	0	0	0	0	0	0	0	0	0	6	6	1	1	0	1	0	0	1		3	1		3	5	5	5	5
525	2	4	0	1	0	0	1	0	1	0	0	0	0	0	0	0	0	0	0	0	0	0	0	0	1	0	0	0	0	0	0	5	5	6	2					1		3	1		3	2	3	4	3
526	2	6	0	0	0	0	0	1	0	0	0	0	0	0	0	0	0	0	0	0	0	0	0	0	0	1	0	0	0	0	0	20	8	6	1	0	1	0	0	1		3	1		3	5	5	4	5
527	1	6	0	0	1	0	0	0	0	0	0	0	1	0	0	0	0	0	0	0	0	0	0	0	0	0	0	0	0	0	0	1	1	2	1	0	0	0	1	6		1	1		3	3	5	4	5
528	2	7	0	0	0	0	0	0	0	0	0	0	0	0	0	0	0	0	0	0	0	0	0	0	0	1	0	0	0	0	1	20	8	2	1	0	0	0	1	1		3	8		1	5	5	5	5
529	1	5	0	0	0	0	0	0	0	0	0	0	0	0	0	0	0	0	1	0	0	1	0	0	0	0	0	0	0	0	0	13	1	1	1	0	0	0	1	6		1	1		1	2	4	4	4
530	1	7	0	0	0	0	0	0	0	0	0	0	1	0	0	0	0	0	0	0	0	0	0	0	0	0	0	0	0	0	0	9	9	1	1	0	0	0	1	6		1	1		3	3	5	5	5
531	2	6	0	0	0	0	0	1	0	1	0	1	0	0	0	0	0	0	0	0	0	0	0	0	0	0	0	0	0	0	0	8	8	2	1	0	0	0	1	2		1	6		1	5	5	5	5
532	1	4	0	1	0	0	0	0	0	0	0	0	0	0	0	0	0	0	1	0	1	0	0	0	0	0	0	0	0	0	0	15	3	3	2					6		1	2		3	5	5	5	5
533	1	6	0	0	0	0	0	0	0	0	0	0	0	0	0	1	0	0	0	0	0	0	0	1	0	0	0	0	0	0	0	18	6	4	1	0	0	0	1	6		1	1		3	5	5	5	5
534	1	4	0	1	0	0	0	0	0	0	0	0	0	0	0	0	0	0	1	0	0	0	0	0	0	0	0	0	0	0	0	13	1	1	1	0	0	0	1	6		1	1		3	1	4	3	3
535	2	5	0	0	0	0	0	0	0	0	0	0	0	0	0	0	0	1	0	0	1	0	0	0	0	0	0	0	0	0	0	15	3	1	1	0	0	0	1	2		3	1		3	5	5	5	4
536	1	7	0	0	0	0	0	0	0	0	0	0	0	0	1	0	0	0	0	0	0	0	0	0	0	0	0	0	0	0	1	11	11	1	1	0	0	0	1	6		1	1		1	2	3	3	2
537	2	4	0	0	0	0	0	1	0	0	0	0	0	0	0	0	0	0	1	0	0	0	0	0	0	0	0	0	0	0	0	13	1	3	1	0	0	0	1	6		2	6		2	2	4	3	3
538	2	7	0	0	0	0	0	0	0	0	0	1	0	0	0	0	0	0	0	0	0	0	0	0	0	0	0	0	0	0	1	8	8	4	1	0	0	0	1	1		3	6		1	1	4	3	3
539	2	4	0	1	0	0	0	0	0	0	0	0	0	0	0	0	0	0	0	1	0	0	0	0	0	0	0	0	0	0	0	14	2	5	2					1		3	5		2	5	5	5	5
540	1	5	0	0	0	0	0	0	0	0	0	0	0	1	0	0	0	0	0	0	0	0	0	0	1	0	0	0	0	0	0	10	10	3	1	0	0	0	1	3		1	3		1	1	2	2	2
541	2	7	0	0	0	0	0	0	0	1	0	0	1	0	0	1	0	0	0	0	0	0	0	0	0	0	0	0	0	0	0	12	12	7	1	0	0	0	1	1		3	6		1	4	5	5	5
542	2	6	0	0	0	1	0	1	0	1	0	0	0	0	0	0	0	0	0	0	0	0	0	0	0	0	0	0	0	0	0	2	2	3	1	0	0	0	1	2		1	6		1	1	3	3	4
543	2	7	0	0	0	0	0	0	0	0	0	0	0	0	1	0	0	0	0	0	0	0	0	0	0	0	0	0	0	0	1	11	11	2	1	0	0	0	1	2		3	5		2	4	5	5	4
544	1	6	0	0	0	0	0	0	0	0	0	1	0	0	0	1	0	0	0	0	0	0	0	0	0	0	0	0	0	0	0	12	12	1	1	0	0	1	0	6		2	1		3	3	4	3	4
545	1	6	0	0	0	0	0	0	0	1	0	0	0	0	0	0	0	0	0	0	0	0	0	0	0	0	0	0	0	0	0	6	6	2	1	0	0	0	1	6		1	1		2	4	4	5	4
546	2	7	0	0	0	0	0	0	0	0	0	0	0	0	1	0	1	0	0	0	0	0	0	0	0	0	0	0	0	0	0	11	11	2	1	0	0	0	1	1		3	1		3	4	5	5	5
547	2	7	0	0	0	0	0	0	0	0	0	0	0	1	0	0	1	0	0	0	0	0	0	0	0	0	0	0	0	0	0	10	10	3	1	0	0	0	1	1		3	10	内職	1	5	5	5	5
548	2	7	0	0	0	0	0	0	0	0	0	0	0	0	0	0	0	0	0	0	0	0	0	0	0	0	0	1	0	0	1	22	10	1	1	0	0	1	0	1		1	8		1	1	4	3	5
549	2	7	0	0	0	0	0	0	0	0	0	0	0	0	0	0	0	0	0	0	0	0	0	0	0	1	0	0	0	0	0	20	8	1	1	0	0	0	1	1		3	6		1	5	5	5	5
550	2	7	0	0	0	0	0	0	0	0	0	0	0	0	1	0	0	0	0	0	0	0	0	0	0	0	0	0	0	0	0	11	11	3	1	0	0	0	1	1		3	1		3	5	5	5	5
551	1	7	0	0	0	0	0	0	0	0	0	0	0	0	0	0	1	0	0	0	0	0	0	0	0	0	0	0	1	0	1	23	11	3	1	0	0	1	0	5		2	1		3	4	4	4	4
552	1	6	0	0	0	0	1	0	0	0	0	0	0	0	0	0	0	0	0	0	0	0	0	0	0	0	0	0	1	0	0	3	3	1	1	0	0	1	0	6		1	1		3	3	3	3	4
553	1	4	0	1	0	0	0	0	0	1	0	0	0	0	0	0	0	0	0	1	0	0	0	0	0	0	0	0	0	0	0	6	6	3	1	0	0	0	1	5		1	1		2	3	4	5	5
554	1	6	0	0	0	0	0	0	0	0	0	0	0	0	0	0	0	0	0	0	0	1	0	0	0	0	0	0	0	0	0	16	4	2	1	0	0	0	1	6		1	1		1	3	3	3	3
555	1	5	0	0	1	0	0	0	0	0	0	0	0	0	0	0	0	0	0	0	0	1	0	0	0	0	0	0	0	0	0	16	4	1	1	1	1	0	0	1		2	1		3	4	5	4	5
556	1	7	0	1	0	0	1	0	0	0	0	0	0	0	0	0	0	0	0	0	0	0	0	0	0	0	0	0	0	0	0	3	3	1	1	0	0	0	1	5		1	3		1	3	4	4	4
557	2	7	0	0	0	0	0	1	0	0	0	0	0	0	0	0	0	0	0	0	0	0	0	0	0	0	0	0	0	0	0	4	4	3	1	0	0	0	1	3		1	3		1	3	5	5	4
558	2	5	0	1	0	1	0	0	0	1	0	0	0	0	0	0	0	0	0	0	0	1	0	0	0	0	0	0	0	0	0	6	6	3	1	0	0	0	1	1		1	6		1	4	4	4	4
559	2	7	0	0	0	0	0	0	0	0	0	0	0	0	0	1	1	0	0	0	0	0	0	0	0	0	1	0	0	0	0	21	9	2	1	0	0	1	0	2		1	6		1	5	4	4	4
560	1	6	0	0	0	0	1	0	0	0	0	0	0	0	0	0	0	1	0	0	0	0	0	0	0	0	0	0	0	0	0	3	3	1	2					1		1	9		3	1	1	1	1
561	1	4	0	0	0	0	0	0	0	1	0	0	0	0	0	0	0	0	0	0	1	0	0	0	0	0	0	0	0	0	0	15	3	1	1	0	0	0	1	6		1	1		3	2	3	3	3
562	1	7	0	0	0	0	0	0	0	0	0	0	0	0	0	1	0	0	0	0	0	0	0	0	0	0	0	0	0	0	0	12	12	2	1	0	0	0	1	6		1	1		3	2	2	4	3
563	1	7	0	0	0	0	0	0	0	0	0	0	0	0	0	1	0	0	0	0	0	0	0	0	0	0	1	0	0	0	0	21	9	7	1	0	0	0	1	5		1	1		3	4	2	5	5
564	2	6	0	0	0	0	1	0	0	1	0	0	0	0	0	0	0	0	0	0	0	0	0	0	0	0	1	0	0	0	0	21	9	2	1	0	0	1	0	6		3	6		3	5	5	5	4
565	2	6	0	0	0	0	0	0	1	0	0	0	0	1	0	0	0	0	0	0	0	0	0	0	0	0	0	0	0	0	1	10	10	1	1	0	0	0	1	1		3	8		1	4	4	4	4
566	2	6	0	0	0	0	1	0	0	0	0	0	0	0	0	0	0	0	0	0	0	0	1	0	1	0	0	0	0	0	0	17	5	3	1	0	0	0	1	1		3	1		3	3	3	4	4
567	2	7	0	0	0	0	0	0	1	0	0	0	0	0	0	0	0	0	0	0	0	0	0	0	0	0	1	0	0	0	0	5	5	7	1	0	0	0	1	1		3	6		1	4	5	4	4
568	2	6	0	0	0	0	0	0	0	0	1	0	0	0	0	0	0	0	0	0	0	0	0	0	0	0	0	0	0	0	0	7	7	1	1	1	0	0	0	1		3	1		3	4	4	4	4
569	1	4	0	0	0	0	1	1	0	0	0	0	0	0	0	0	0	0	0	0	0	0	0	0	0	0	0	0	0	0	0	3	3	3	1	0	0	0	1	5		3	1		3	3	3	3	3
570	1	6	0	0	1	0	0	1	0	0	0	1	0	1	0	0	0	0	0	0	0	0	0	0	0	0	0	0	0	0	0	8	8	3	1	0	0	0	1	5		1	2		1	3	5	5	5
571	2	5	0	0	0	0	0	0	0	1	0	0	0	0	1	1	0	0	0	0	1	0	0	0	0	0	0	0	0	0	0	6	6	1	1	0	0	0	1	1		3	1		3	5	5	5	5
572	1	7	0	0	0	0	0	0	0	0	0	0	0	0	0	0	0	0	0	0	0	0	0	0	1	0	0	0	0	0	0	19	7	4	1	0	0	0	1	5		1	2		3	5	5	5	5
573	1	6	0	0	0	0	0	0	1	0	0	0	0	0	1	0	0	0	0	0	0	0	0	0	0	0	0	0	0	0	1	5	5	3	1	0	0	0	1	6		1	1		3	3	5	4	5
574	2	4	0	0	0	0	0	0	0	0	0	0	0	0	0	0	0	1	0	0	1	0	0	0	0	0	0	0	0	0	0	15	3	6	1	0	0	0	1	3		1	1		3	4	4	4	4
575	2	7	0	0	0	0	0	0	0	0	0	1	0	0	0	0	1	0	0	0	0	0	0	0	0	0	0	0	0	0	0	8	8	3	1	0	0	0	1	1		3	5		2	4	5	5	5
576	1	5	0	0	1	0	0	0	1	0	0	0	0	0	0	0	0	0	0	0	0	0	0	0	0	0	0	0	0	0	0	5	5	2	1	0	0	0	1	1		1	1		2	5	5	5	5
577	1	5	0	0	0	0	0	1	0	0	0	0	0	0	0	0	0	0	0	0	0	0	0	0	0	0	0	0	0	0	0	4	4	1	1	0	0	0	1	1		1	9		3	5	5	5	5
578	1	5	0	0	0	0	0	0	0	0	0	0	0	0	0	0	0	0	0	1	0	0	0	0	0	0	0	0	0	0	0	14	2	1	1	0	0	0	1	6		1	1		3	2	2	2	2
579	1	6	0	0	0	0	0	0	1	0	0	0	0	0	0	0	0	0	0	0	0	0	0	0	0	0	0	0	0	0	0	5	5	1	1	0	0	0	1	6		1	1		1	2	4	3	4
580	2	6	0	0	0	0	1	1	0	0	0	0	1	0	0	0	0	0	0	0	0	0	0	0	0	0	0	0	0	0	0	4	4	1	1	0	0	1	0	1		3	5		2	4	4	4	3
581	2	6	0	0	0	0	0	0	0	0	0	1	0	0	0	0	0	0	0	0	0	0	0	0	0	0	0	0	0	0	1	8	8	2	1	0	0	0	1	1		1	6		1	5	5	5	5
582	2	6	0	0	0	0	0	0	0	0	0	1	0	0	0	1	0	0	0	0	0	0	0	0	0	0	0	0	0	0	0	8	8	4	1	0	0	1	0	3		1	3		1	5	5	5	5
583	2	7	0	0	0	0	0	0	0	1	0	0	0	0	0	0	0	0	0	0	0	0	0	0	1	0	0	0	0	0	0	6	6	2	1	0	0	0	1	1		3	5		1	3	3	3	4
584	1	4	0	1	0	0	0	0	0	0	0	0	0	0	0	0	0	0	0	1	0	0	0	0	0	0	0	0	0	0	0	14	2	1	1	0	0	0	1	6		1	1		2	3	3	4	2
585	2	7	0	0	0	0	0	0	0	0	0	0	0	0	0	0	1	0	0	0	0	0	0	0	0	0	0	0	1	0	1	23	11	1	1	0	0	0	1	1		3	5		2	4	5	5	5
586	1	4	0	0	0	0	0	0	0	0	0	0	0	0	0	0	0	0	0	0	1	0	0	0	0	0	0	0	0	0	0	15	3	3	2					6		1	3		2	3	3	3	2
587	1	7	0	0	0	0	0	0	0	0	0	0	0	0	0	1	0	0	0	0	0	0	0	0	0	0	0	0	1	0	0	12	12	1	1	0	0	0	1	5		1	1		2	2	3	2	1
588	1	6	0	0	0	0	0	1	0	0	0	0	1	0	0	0	1	0	0	0	0	0	0	0	0	0	0	0	0	0	1	9	9	1	1	0	0	0	1	6		1	1		3	1	2	2	2
589	1	5	0	0	0	0	0	0	1	0	0	0	0	0	0	0	0	0	0	0	0	0	0	0	0	0	0	0	0	0	0	5	5	2	1	0	0	0	1	5		1	1		2	5	5	5	5
590	2	7	0	0	0	0	0	0	0	0	0	0	0	0	0	1	0	0	0	0	0	0	0	0	0	0	0	0	0	0	0	12	12	3	1	0	0	0	1	3		1	3		1	5	1	1	1
591	1	7	0	0	0	0	0	0	0	0	0	0	0	0	0	1	0	0	0	0	0	0	0	0	0	0	0	0	0	0	0	12	12	4	1	0	0	0	1	6		1	1		3	5	5	5	5
592	1	7	0	0	0	0	0	0	0	0	0	0	0	0	1	0	1	0	0	0	0	0	0	0	0	0	1	0	0	0	0	11	11	2	1	0	0	0	1	5		2	1		3	2	5	4	4
593	1	5	0	0	0	0	0	0	0	0	0	0	0	0	0	0	0	0	0	0	0	0	0	1	0	1	0	0	0	0	0	18	6	4	1	0	0	0	1	6		1	1		3	3	3	3	3
594	2	7	0	0	0	0	0	0	0	0	0	0	1	0	0	0	0	0	0	0	0	0	0	0	0	0	0	0	0	0	0	9	9	6	1	0	0	0	1	2		2	5		2	3	5	5	4
595	2	5	0	0	0	0	1	0	0	0	0	1	0	0	0	0	0	0	1	0	0	0	0	0	0	0	0	0	0	0	0	13	1	3	2					1		2	6		1	4	3	4	3
596	2	5	0	0	0	0	0	0	0	0	0	0	0	0	0	0	0	0	0	0	0	0	0	0	1	0	0	0	0	0	0	19	7	4	1	0	0	0	1	1		3	1		2	2	3	2	2
597	1	7	0	0	0	0	0	0	0	0	0	0	0	0	1	0	0	0	0	0	0	0	0	0	0	0	0	0	0	0	0	11	11	2	1	0	0	0	1	8		1	2		3	3	3	3	3
598	2	7	0	0	0	0	0	0	0	1	0	0	0	0	0	0	0	0	0	0	0	0	0	0	0	0	0	0	0	0	0	6	6	1	1	0	1	0	0	1		2	5		2	2	2	3	3
599	1	7	0	0	0	0	0	0	0	0	0	0	0	0	0	1	0	0	0	0	0	0	0	0	0	0	0	0	0	0	1	12	12	1	1	0	0	0	1	5		2	1		3	5	5	5	5
600	2	6	0	0	0	0	0	0	0	0	1	0	0	0	0	0	0	0	1	0	0	0	0	0	0	0	0	0	0	0	0	7	7	1	1	0	0	0	1	1		3	6		1	4	5	4	4
601	1	6	0	0	0	0	0	0	0	0	0	0	0	0	0	0	0	0	0	0	0	0	0	0	0	1	0	0	0	0	0	20	8	1	1	0	0	0	1	6		1	1		3	5	5	5	5
602	2	7	0	0	0	0	0	0	0	0	0	0	0	0	0	0	1	0	0	0	0	0	0	0	0	0	0	0	1	0	0	23	11	2	1	0	0	0	1	2		3	2		2	4	5	5	5
603	1	7	0	0	0	0	0	0	0	0	0	0	0	0	0	1	0	0	0	0	0	0	0	0	0	0	0	0	0	0	0	12	12	1	1	0	0	0	1	5		1	1		3	2	3	2	3
604	2	6	0	0	0	0	1	0	0	0	0	0	0	0	0	0	0	0	0	0	0	0	0	0	0	0	0	0	0	0	0	3	3	3	1	0	0	0	1	1		2	5		1	2	2	2	2
605	2	7	0	0	0	0	0	0	0	0	0	0	0	0	0	0	0	0	0	0	0	0	0	0	1	0	0	1	0	0	0	22	10	1	1	0	0	0	1	1		3	6		1	5	4	5	5
606	2	6	0	0	0	0	0	0	0	0	0	1	0	0	0	0	0	0	0	0	0	0	0	0	0	0	0	0	1	0	0	23	11	3	1	0	0	0	1	2		2	1		2	2	2	2	2
607	1	6	0	0	0	0	0	0	0	0	0	0	0	0	0	0	0	0	0	0	0	0	1	0	0	0	0	0	1	0	0	17	5	1	1	0	0	0	1	5		1	1		1	4	4	5	5
608	1	4	0	0	0	0	0	0	0	0	0	0	0	0	0	0	0	0	0	1	0	0	0	0	1	0	0	0	0	0	0	14	2	6	1	0	0	0	1	6		1	1		3	5	5	5	5
609	2	5	0	0	0	0	0	0	0	0	1	0	0	0	0	0	0	0	0	0	0	0	0	0	0	0	1	0	0	0	0	21	9	4	1	0	0	0	1	3		3	9		3	2	3	3	3
610	1	7	0	0	0	0	0	0	0	0	0	0	0	0	0	0	0	0	0	0	0	0	0	1	0	0	0	0	0	0	0	18	6	1	1	0	0	0	1	6		1	1		3	3	4	4	4
611	1	5	0	1	0	0	0	0	0	0	0	0	0	0	0	0	0	0	0	1	0	0	0	0	0	0	0	0	0	0	0	14	2	1	2					1		2	1		2	3	3	3	3
612	1	7	0	0	0	0	0	0	0	0	0	0	0	0	0	0	0	0	0	0	0	0	1	0	0	0	0	0	0	0	0	17	5	1	1	0	0	0	1	1		1	1		2	5	5	5	5
613	2	7	0	0	0	0	0	0	0	0	0	0	1	0	0	0	0	0	0	0	0	0	0	0	0	0	0	0	0	0	0	9	9	1	1	0	0	0	1	1		1	6		1	4	5	4	5
614	1	5	0	1	0	0	0	0	0	0	0	0	0	0	0	0	0	0	0	1	0	0	0	0	0	0	0	0	0	0	0	14	2	5	1	0	0	0	1	1		1	1		1	4	3	4	4
615	1	7	0	0	0	0	0	0	0	0	0	0	1	0	0	0	0	0	0	0	0	0	0	0	0	0	0	0	0	1	0	24	12	2	1	0	0	0	1	6		1	1		1	4	5	5	5
616	2	7	0	0	0	0	0	1	0	0	0	0	0	0	0	0	0	0	0	0	0	0	0	0	0	0	0	0	0	0	1	4	4	1	1	0	0	0	1	8		1	5		3	5	5	5	5
617	2	4	0	0	1	0	0	1	0	0	0	0	0	0	0	0	0	0	0	0	0	0	0	0	0	0	0	0	0	0	0	4	4	3	1	0	1	0	0	1		3	1		3	2	2	3	3
618	1	5	0	0	0	0	0	0	0	0	1	0	0	0	0	0	0	1	0	0	0	0	0	0	0	0	0	0	1	0	0	23	11	3	1	0	0	0	1	6		3	1		3	4	2	3	4
619	2	7	0	0	0	0	0	0	0	0	0	0	0	0	0	0	0	0	0	0	0	0	0	1	0	0	0	0	0	0	0	18	6	3	1	0	1	0	0	1		2	5		2	2	4	3	4
620	1	7	0	0	0	0	0	1	0	0	0	0	0	0	0	0	0	0	0	0	0	0	0	0	1	0	0	0	0	0	0	19	7	3	1	0	0	0	1	6		1	1		2	3	5	5	2
621	1	5	0	0	1	0	1	0	0	0	0	0	0	0	0	0	0	0	0	0	0	0	1	0	0	0	0	0	0	0	0	3	3	4	2					5		2	1		3	3	4	4	4
622	2	6	0	0	0	0	0	0	0	0	0	0	0	0	1	0	0	0	0	0	0	0	0	0	0	0	0	0	0	0	0	11	11	1	1	0	0	0	1	1		3	1		2	5	5	5	5
623	1	5	0	0	0	0	0	1	0	0	0	0	1	0	0	0	0	0	0	0	0	0	0	0	0	0	0	0	0	0	0	4	4	4	1	0	1	0	0	5		3	1		3	3	1	3	2
624	2	7	0	0	0	0	0	0	0	0	1	0	0	0	0	0	1	0	0	0	0	0	0	0	0	0	0	0	0	0	0	7	7	5	1	0	0	0	1	1		3	5		2	5	4	5	3
625	2	7	0	0	0	0	0	0	0	0	0	0	0	0	0	0	0	0	0	0	0	1	0	0	0	1	0	0	0	0	0	16	4	4	1	0	0	0	1	3		1	5		1	1	1	2	2
626	2	5	0	0	0	0	0	0	0	1	0	0	0	0	0	0	0	0	0	0	0	0	0	0	0	0	0	0	0	0	0	6	6	3	1	0	0	0	1	1		3	9		3	5	5	5	5
627	1	7	0	0	0	0	0	0	0	0	0	0	0	0	0	0	0	0	0	0	0	0	0	0	0	0	0	1	0	0	1	22	10	7	1	0	0	1	0	5		3	1		3	4	4	4	4
628	2	7	0	0	0	0	0	0	0	0	0	0	0	1	0	0	0	0	0	0	0	0	0	0	0	0	0	0	0	0	0	10	10	3	1	0	0	0	1	1		3	5		1	4	5	4	4
629	1	6	0	0	1	0	0	0	1	0	0	0	0	0	0	0	0	0	0	0	0	0	0	0	0	0	0	0	0	0	0	5	5	1	1	0	0	0	1	5		2	2		3	4	4	4	4
630	1	7	0	0	0	0	0	0	0	1	0	0	0	0	1	0	0	0	0	0	0	0	0	0	0	0	0	0	0	0	0	6	6	2	1	0	0	0	1	6		1	6		1	5	5	5	5
631	1	4	0	0	0	0	0	0	0	0	0	0	0	0	0	0	0	0	0	1	0	0	0	0	0	0	0	0	0	0	0	14	2	1	2					5		3	1		3	4	5	4	4
632	2	5	0	0	0	1	0	0	0	0	0	0	0	0	0	0	0	0	0	0	0	0	0	0	0	0	0	0	0	0	0	2	2	5	2					6		3	3		2	2	5	2	3
633	1	4	0	0	1	0	0	0	0	1	0	0	0	0	0	0	0	0	0	0	0	0	0	0	0	0	0	0	0	0	0	1	1	1	1	0	0	0	1	6		1	1		2	3	3	3	4
634	1	7	0	0	0	0	0	0	0	0	0	0	0	0	0	0	1	0	0	0	0	0	0	0	0	0	0	0	1	0	0	23	11	1	1	0	0	0	1	2		2	2		2	4	5	5	5
635	1	7	0	0	0	0	0	0	0	0	0	0	0	0	0	0	0	0	0	0	0	0	0	0	0	0	0	0	1	0	1	23	11	3	1	0	0	0	1	6		1	3		3	5	5	5	3
636	2	7	0	0	0	0	0	0	0	0	0	0	0	0	1	0	0	0	0	0	0	0	0	0	0	0	0	0	0	0	0	11	11	1	1	0	0	0	1	3		3	3		1	4	5	5	5
637	1	6	0	0	0	0	0	0	0	0	0	0	0	0	1	0	0	0	0	0	0	0	0	0	0	0	0	0	0	0	1	11	11	1	1	0	0	0	1	1		3	9		3	3	4	4	3
638	2	6	0	0	0	0	0	0	0	0	0	0	0	0	0	0	0	0	0	0	0	0	0	0	0	1	0	1	0	0	0	20	8	5	1	0	0	0	1	1		1	1		2	4	4	4	4
639	2	7	0	0	0	0	0	0	0	1	0	0	0	0	0	0	1	0	0	0	0	0	0	0	0	0	0	1	0	0	0	22	10	2	1	0	0	0	1	3		1	1		3	5	5	5	5
640	2	7	0	0	0	0	0	0	0	0	0	1	0	0	0	0	0	0	0	0	0	0	0	0	0	0	0	0	1	0	0	8	8	7	1	0	0	0	1	1		3	5		1	5	5	5	3
641	2	7	0	0	0	0	0	0	0	0	0	0	0	0	0	0	0	0	0	0	0	0	0	0	0	0	0	0	0	1	1	24	12	1	1	0	0	0	1	1		1	6		1	5	5	5	5
642	2	6	0	0	0	0	0	0	0	0	0	0	0	0	0	0	0	0	0	0	0	0	0	0	0	0	0	1	0	0	0	22	10	2	1	0	0	0	1	1		3	6		1	5	5	5	5
643	2	7	0	0	0	0	0	0	0	0	1	0	0	0	0	0	0	0	0	0	0	0	0	0	0	0	0	0	1	0	0	7	7	6	1	0	0	0	1	1		3	6		1	5	4	5	5
644	1	5	0	0	0	0	0	0	0	0	0	0	1	0	0	0	0	0	0	0	0	0	0	0	0	0	0	0	1	0	0	23	11	3	1	0	0	0	1	1		3	1		3	4	5	5	4
645	2	7	0	0	0	0	0	0	0	0	0	0	0	0	0	0	0	0	0	1	0	0	1	0	0	0	0	0	0	0	0	17	5	4	1	0	1	0	0	1		3	1		3	3	3	3	3
646	2	7	0	0	0	0	0	0	0	0	0	0	0	0	0	0	0	0	0	0	0	0	0	0	1	0	0	0	0	0	0	19	7	1	1	0	0	0	1	1		3	5		3	2	5	2	4
647	1	4	0	0	1	0	0	0	1	0	0	0	0	0	0	0	0	0	0	0	0	0	0	0	0	0	0	0	0	0	0	1	1	4	1	0	0	0	1	6		1	1		3	4	4	5	4
648	1	6	0	0	0	1	0	0	0	0	0	0	0	0	0	0	0	0	0	0	0	0	0	1	0	0	0	0	0	0	0	18	6	3	1	0	0	0	1	6		1	3		3	3	5	5	5
649	2	7	0	0	0	0	0	0	0	0	1	0	0	0	0	0	0	0	0	0	0	0	0	0	0	0	0	0	0	0	0	7	7	3	1	0	0	0	1	1		3	1		3	4	4	4	4
650	1	6	0	0	0	0	1	0	0	1	0	0	0	0	0	0	0	0	0	0	0	0	0	0	0	0	0	0	0	0	0	6	6	3	1	0	0	0	1	3		2	4		2	1	2	2	2
651	2	5	0	0	0	0	0	0	0	0	0	0	0	0	0	0	0	1	1	0	0	0	0	0	0	0	0	0	0	0	0	13	1	3	1	0	0	0	1	1		2	6		1	5	5	5	5
652	1	5	0	0	0	0	0	0	0	0	0	0	0	0	0	0	0	0	0	1	0	1	0	0	0	0	0	0	0	0	0	16	4	1	1	0	0	0	1	6		1	1		3	4	4	3	5
653	1	7	0	0	0	0	0	0	0	0	0	0	0	0	0	0	0	0	0	0	0	0	0	1	0	0	0	0	0	0	0	18	6	1	1	0	0	0	1	6		1	1		2	4	5	3	3
654	1	5	0	0	1	0	0	0	1	1	0	0	0	0	0	0	0	0	0	0	0	0	0	0	0	0	0	0	0	0	0	1	1	3	1	0	0	0	1	5		2	2		2	5	4	5	4
655	2	4	0	0	0	0	0	0	1	0	0	0	0	0	0	0	0	0	0	0	0	0	0	0	0	0	0	0	0	0	0	5	5	3	1	1	0	1	0	2		1	2		1	2	3	4	3
656	2	7	0	0	0	0	0	0	0	0	0	0	0	0	0	0	0	0	0	0	1	0	0	0	0	0	0	0	0	0	0	15	3	3	1	0	0	0	1	3		3	6		1	2	2	2	2
657	1	5	0	0	0	0	0	0	0	0	0	0	0	0	0	0	0	0	0	0	1	0	0	0	0	0	0	0	0	0	0	15	3	3	1	0	0	0	1	1		1	1		3	2	2	2	2
658	2	7	0	0	0	0	0	0	0	0	0	0	0	0	1	0	0	0	0	0	0	0	0	0	0	0	0	0	0	0	0	11	11	1	1	0	0	1	0	1		3	6		1	4	5	5	4
659	1	7	0	0	0	0	0	0	0	0	0	0	0	0	1	0	1	0	0	0	0	0	0	0	0	0	0	0	0	0	0	11	11	1	1	0	0	0	1	1		1	1		2	4	4	4	4
660	2	7	0	0	0	0	0	0	0	0	0	0	0	0	0	0	0	0	0	0	0	1	0	0	1	0	0	0	0	0	0	19	7	4	1	0	0	0	1	1		3	5		3	3	3	5	5
661	2	7	0	0	0	0	0	0	0	0	0	0	0	0	1	0	0	0	0	0	0	0	0	0	0	0	0	0	0	0	0	11	11	4	1	0	0	0	1	1		1	6		1	5	5	5	5
662	2	5	0	1	1	0	0	0	0	0	0	0	0	0	0	0	0	0	0	0	0	0	0	0	0	0	0	0	0	0	0	1	1	2	2					1		3	1		1	4	4	4	4
663	2	5	0	0	0	0	1	0	0	0	0	0	0	0	0	0	0	0	0	0	0	0	0	0	1	0	0	0	0	0	0	3	3	2	1	0	0	0	1	1		3	6		1	3	4	5	3
664	1	7	0	0	0	0	0	0	0	0	0	0	0	0	0	1	0	0	0	0	0	0	0	0	0	0	0	0	0	0	1	12	12	2	1	0	0	0	1	5		1	1		3	5	5	5	5
665	1	5	0	0	0	0	0	0	0	0	0	0	0	0	0	0	0	0	0	0	0	1	0	1	0	0	0	0	0	0	0	16	4	1	1	0	0	1	0	2		1	9		3	2	3	3	3
666	1	5	0	0	0	0	0	0	0	0	0	0	0	0	0	0	0	0	1	0	0	0	0	0	0	0	0	0	0	0	0	13	1	3	2					6		1	1		3	2	1	1	2
667	2	6	0	0	0	0	1	0	0	0	0	0	0	0	0	0	0	0	0	0	0	0	0	0	0	0	0	0	0	0	0	3	3	2	1	0	0	0	1	1		3	6		1	5	5	5	5
668	1	5	0	0	0	0	0	0	0	0	0	0	0	0	0	0	0	0	0	0	0	1	0	0	0	0	0	0	0	0	0	16	4	2	1	0	1	0	0	5		1	1		1	4	3	3	3
669	1	7	0	0	0	0	0	1	0	0	0	0	0	0	0	0	0	0	0	0	0	0	0	0	1	0	0	0	0	0	0	4	4	1	1	0	0	0	1	3		2	1		3	5	5	5	5
670	2	6	0	0	0	0	1	0	0	0	0	0	0	0	0	0	0	0	0	0	0	0	0	0	0	0	0	0	0	0	0	3	3	1	2					1		3	1		3	4	5	5	4
671	2	6	0	0	0	0	0	0	0	0	0	0	0	0	0	0	0	0	0	1	0	0	0	0	0	0	0	0	0	0	0	14	2	1	1	0	0	0	1	1		3	1		3	5	5	5	5
672	2	6	0	0	0	1	0	0	0	0	0	0	0	0	0	0	0	1	0	0	0	0	0	1	0	0	0	0	0	0	0	2	2	3	2					2		3	1		3	5	5	5	5
673	1	7	0	0	0	0	0	0	0	1	0	0	0	0	0	0	0	0	0	0	0	0	0	0	0	0	0	0	0	0	0	6	6	1	1	1	1	0	0	5		2	1		1	3	4	4	4
674	2	5	0	0	0	0	1	0	0	0	0	0	0	0	0	0	0	1	0	0	0	0	0	0	0	0	0	0	0	0	0	3	3	1	1	0	0	0	1	1		3	1		1	5	5	5	5
675	2	7	0	0	0	0	0	0	0	0	1	0	0	0	0	0	0	0	0	0	1	0	0	0	0	0	0	0	0	0	0	7	7	3	2					1		3	6		1	5	5	5	5
676	1	7	0	0	0	0	0	0	0	0	0	0	0	0	0	0	0	0	0	0	0	0	0	0	0	0	1	0	0	0	1	21	9	3	1	0	0	0	1	6		1	1		3	2	4	3	3
677	1	7	0	0	0	0	0	0	0	0	1	0	0	0	0	0	0	0	0	0	0	0	0	0	0	0	0	0	0	0	0	7	7	1	1	0	0	0	1	6		1	1		3	1	5	5	1
678	2	7	0	0	0	0	0	0	0	0	0	1	0	0	0	0	0	0	0	0	0	0	0	0	0	0	0	0	1	0	0	8	8	1	1	0	0	0	1	3		1	6		1	5	5	5	5
679	1	7	0	0	0	0	0	0	0	0	0	1	0	1	0	0	0	0	0	0	0	0	0	0	0	0	0	0	0	0	0	8	8	3	1	0	0	0	1	1		1	1		3	3	5	4	4
680	1	5	0	0	0	1	0	0	0	0	0	0	0	0	0	0	0	0	0	0	0	1	0	0	0	0	0	0	0	0	0	2	2	3	1	0	0	0	1	6		1	2		3	2	5	4	3
681	2	6	0	0	0	0	0	1	0	0	0	0	0	0	0	0	0	0	0	1	0	0	0	0	0	0	0	0	0	0	0	4	4	3	1	0	0	0	1	1		2	1		2	3	3	3	2
682	2	6	0	0	0	0	0	0	0	0	0	0	0	0	0	0	0	0	0	0	0	0	0	1	1	0	0	0	0	0	0	19	7	1	1	0	0	0	1	1		3	6		1	3	4	5	5
683	1	4	0	1	0	0	0	0	0	0	0	0	0	0	0	0	0	0	0	0	1	0	0	0	0	0	0	0	0	0	0	15	3	5	1	1	0	0	0	6		2	2		3	4	3	1	1
684	1	6	0	0	0	0	0	0	0	0	0	0	1	0	0	0	0	0	0	0	0	0	1	0	0	0	0	0	0	0	0	17	5	3	1	0	0	0	1	5		1	1		3	4	3	3	4
685	1	6	0	0	0	0	0	0	0	0	0	0	0	0	0	0	0	0	0	0	0	0	0	0	0	1	0	1	0	0	0	20	8	7	1	0	0	0	1	1		1	1		1	2	4	4	4
686	1	6	0	1	0	1	0	0	0	0	0	0	0	0	0	0	0	1	0	0	0	0	0	0	0	0	0	0	0	0	0	2	2	4	1	0	0	0	1	6		1	2		3	3	3	4	3
687	2	6	0	0	0	0	0	0	0	0	1	0	1	0	0	0	0	0	0	0	0	0	0	0	0	0	0	0	0	0	0	9	9	2	1	0	0	0	1	2		3	1		1	2	3	2	1
688	1	7	0	0	0	0	0	0	0	0	0	0	1	0	0	0	0	0	0	0	0	0	0	0	0	0	0	0	0	0	1	9	9	3	1	0	0	0	1	5		2	1		3	4	4	5	3
689	1	5	0	0	0	0	0	0	0	0	0	1	0	0	0	0	0	0	0	0	0	0	1	0	0	0	0	0	0	0	0	8	8	3	1	0	0	0	1	5		2	1		1	3	3	4	4
690	1	7	0	0	0	0	0	0	0	0	0	0	0	0	0	0	1	0	0	0	0	0	0	0	0	1	0	0	0	0	1	20	8	1	1	0	0	0	1	6		1	1		3	3	5	4	3
691	2	4	0	0	0	0	0	1	0	0	0	0	0	0	0	0	0	0	1	0	0	0	0	0	0	0	0	0	0	0	0	13	1	4	1	0	0	0	1	1		1	6		1	5	5	5	5
692	1	4	0	0	0	0	0	0	0	1	0	0	0	0	0	0	0	0	0	0	0	0	0	1	0	0	0	0	0	0	0	18	6	1	1	0	0	1	0	1		1	1		1	1	1	1	1
693	1	4	0	1	0	0	1	0	0	0	0	0	0	0	0	0	0	0	0	0	0	0	0	0	0	0	0	0	0	0	0	3	3	1	2					1		3	1		3	4	4	4	4
694	1	5	0	0	1	0	0	0	0	0	0	0	0	0	0	0	0	0	0	0	0	0	0	0	0	0	0	0	0	0	0	1	1	1	1	0	0	0	1	6		1	1		3	5	5	5	5
695	2	7	0	0	0	0	0	0	0	0	0	0	1	0	0	0	0	0	0	0	0	0	0	0	0	0	0	0	1	0	0	23	11	4	1	0	0	1	0	1		2	6		1	5	5	4	3
696	1	6	0	0	0	0	0	0	0	0	0	0	0	0	0	0	0	0	0	0	0	0	0	0	1	0	0	0	0	0	0	19	7	1	1	0	0	0	1	1		3	1		3	2	4	2	2
697	2	7	0	0	0	0	0	0	0	0	0	0	0	1	0	0	0	0	0	0	0	0	0	0	0	0	0	0	0	0	1	10	10	1	1	0	0	0	1	1		1	5		1	3	3	3	3
698	2	7	0	0	0	0	0	0	0	0	0	0	1	0	0	0	0	0	0	0	0	0	0	1	0	0	0	0	0	0	0	9	9	6	1	0	0	0	1	1		3	5		3	4	5	4	4
699	2	4	0	0	0	0	0	0	0	0	0	0	0	0	0	0	0	0	0	0	0	0	0	0	0	0	0	1	0	0	0	22	10	1	1	0	0	0	1	6		1	1		3	5	5	5	5
700	2	7	0	0	0	0	0	0	0	0	1	0	0	0	0	0	0	0	0	0	0	0	0	0	0	0	0	1	0	0	0	7	7	2	1	0	0	0	1	1		2	5		1	5	5	5	5
701	1	7	0	0	0	0	0	0	0	0	0	0	0	0	0	0	0	0	0	0	0	0	0	0	0	0	1	0	0	0	1	21	9	3	1	0	0	0	1	6		1	1		1	5	5	5	5
702	2	5	0	0	0	0	0	0	0	0	0	0	0	0	0	0	0	0	0	0	0	0	0	1	0	0	0	0	0	0	0	18	6	4	2					1		3	1		3	5	5	5	5
703	1	7	0	0	0	0	1	0	0	0	0	0	0	0	0	0	1	0	0	0	0	0	0	0	0	0	0	0	0	0	0	3	3	2	2					1		3	1		3	2	2	2	2
704	1	4	0	0	0	0	0	0	0	0	0	0	0	0	0	0	0	1	0	1	0	0	0	0	0	0	0	0	0	0	0	14	2	3	1	0	0	0	1	6		1	2		1	4	4	4	4
705	2	6	0	0	0	0	0	0	0	0	0	0	0	1	0	0	0	0	0	0	0	0	0	0	0	0	0	0	0	0	0	10	10	5	1	0	0	1	0	1		1	1		3	3	3	3	3
706	2	6	0	0	0	0	0	0	1	0	0	0	1	0	0	0	0	0	0	0	0	0	0	0	0	0	0	0	0	0	0	5	5	1	1	0	0	0	1	2		3	2		3	2	3	2	3
707	1	4	0	0	0	0	0	0	0	0	0	1	0	0	0	0	0	0	0	0	0	0	0	1	0	0	0	0	0	0	0	18	6	4	1	0	0	0	1	5		1	1		3	3	3	3	3
708	2	4	0	0	0	0	0	0	0	0	0	1	0	0	0	0	0	0	0	0	0	0	1	0	0	0	0	0	0	0	0	17	5	3	1	0	0	0	1	1		3	5		2	3	4	3	5
709	2	5	0	0	0	0	0	0	1	0	0	0	0	0	0	0	0	1	0	0	0	0	0	0	0	0	0	0	0	0	0	5	5	3	1	0	0	0	1	1		1	6		1	2	2	2	2
710	2	7	0	0	0	0	0	0	0	0	0	0	0	1	0	0	0	0	0	0	0	0	0	0	0	0	0	0	0	0	0	10	10	3	1	0	0	0	1	1		3	5		2	3	4	4	4
711	1	6	0	0	0	0	0	0	0	0	0	0	0	0	1	0	0	0	0	0	0	0	0	0	0	0	0	0	0	0	1	11	11	3	1	0	0	1	0	6		1	1		3	4	4	5	5
712	1	7	0	0	0	0	0	0	0	1	0	1	0	0	0	0	0	0	0	0	0	0	0	0	0	0	0	0	0	0	0	6	6	4	1	0	0	0	1	3		1	3		1	5	5	3	3
713	2	7	0	0	0	0	0	0	0	0	0	0	0	0	0	0	1	0	0	0	0	0	0	0	1	0	0	0	1	0	0	19	7	1	1	0	0	1	0	1		2	1		2	4	5	5	5
714	2	6	0	1	0	0	0	0	0	0	0	0	0	0	0	0	0	0	0	1	0	0	0	0	0	0	0	0	0	0	0	14	2	2	2					1		3	1		2	1	3	2	2
715	1	6	0	0	0	0	0	0	0	0	0	0	0	0	0	0	0	0	0	0	0	0	0	0	0	0	0	1	0	0	0	22	10	1	1	0	0	0	1	5		2	1		2	3	3	3	3
716	2	7	0	0	0	0	0	0	1	0	0	0	0	0	0	0	0	0	0	1	0	0	0	0	0	0	0	0	0	0	0	5	5	3	1	0	1	0	0	1		1	1		3	2	3	1	2
717	1	6	0	1	0	0	1	0	0	0	0	0	0	0	0	0	0	0	0	0	0	0	0	0	0	0	0	0	0	0	0	3	3	4	2					1		1	1		3	4	5	2	3
718	1	5	0	0	0	0	0	0	1	0	0	0	0	0	0	0	0	0	0	0	0	0	0	0	0	1	0	0	1	0	0	23	11	1	1	0	0	0	1	9	家業の手伝い	1	1		3	5	5	5	5
719	1	7	0	0	0	0	0	0	0	0	1	0	0	0	0	0	0	0	0	0	0	0	0	0	0	0	0	0	0	0	1	7	7	3	1	0	0	0	1	1		1	8		1	5	5	5	5
720	2	5	0	0	0	1	0	1	0	0	0	0	0	0	0	0	0	0	0	0	0	0	0	0	0	0	0	0	0	0	0	4	4	3	1	0	0	0	1	1		3	5		1	4	4	4	4
721	2	7	0	0	0	0	0	0	0	0	0	0	0	0	0	0	0	0	0	0	0	0	0	0	0	0	0	0	0	1	0	24	12	2	1	0	0	0	1	1		3	5		1	5	5	5	5
722	2	7	0	0	0	0	0	0	1	0	0	0	1	0	0	1	0	0	0	0	0	0	0	0	0	0	0	0	0	0	0	9	9	2	1	0	0	0	1	1		3	6		1	2	4	2	3
723	1	6	0	0	0	0	1	0	0	0	1	0	0	0	0	0	0	0	0	0	0	0	0	0	0	0	0	0	0	0	0	7	7	1	1	0	0	0	1	5		2	1		3	4	3	3	3
724	2	7	0	0	0	0	1	0	1	0	0	0	0	0	0	0	0	0	0	0	0	0	0	0	0	0	0	0	0	0	0	5	5	2	1	0	0	0	1	1		3	5		1	5	5	5	5
725	2	5	0	0	0	0	0	0	0	0	0	0	0	0	0	0	0	0	0	0	0	1	0	0	1	0	0	0	0	0	0	19	7	3	1	0	0	0	1	1		3	5		1	4	3	4	4
726	1	6	0	0	0	0	0	0	0	0	0	0	0	1	0	0	0	0	0	0	0	0	0	0	0	0	0	0	0	0	1	10	10	5	2					6		3	1		3	3	3	3	3
727	2	6	0	0	0	0	0	1	0	0	0	0	0	0	1	0	0	0	0	0	0	0	0	0	0	0	0	0	0	0	0	11	11	2	1	0	0	1	0	1		3	8		1	3	5	5	5
728	1	4	0	0	0	1	0	0	1	0	0	0	0	0	0	0	0	0	0	0	0	0	0	0	0	0	0	0	0	0	0	2	2	3	1	1	0	0	0	5		1	3		3	2	2	3	2
729	2	5	0	0	0	0	0	0	0	0	0	0	0	0	0	0	0	0	0	1	0	0	0	0	0	0	0	0	0	0	0	14	2	2	1	0	0	0	1	1		2	1		1	5	5	5	5
730	1	6	0	0	0	0	0	0	0	0	0	0	0	0	0	0	0	0	0	0	0	0	0	0	1	0	0	1	0	0	0	19	7	4	1	0	0	0	1	6		1	1		3	4	4	4	4
731	2	7	0	0	0	0	0	0	0	0	0	0	0	0	0	0	0	0	0	0	0	0	1	0	0	0	0	0	0	0	1	17	5	4	1	0	1	0	0	1		3	1		3	3	3	2	2
732	1	5	0	0	0	0	0	0	0	0	0	0	0	0	0	0	0	0	0	0	0	1	0	0	1	0	0	0	0	0	0	16	4	5	2					1		3	1		3	5	5	5	5
733	1	5	0	0	0	0	0	0	0	0	0	0	0	0	0	0	0	1	1	0	0	0	0	1	0	1	0	0	0	0	0	20	8	6	1	0	0	0	1	1		1	1		3	4	5	5	4
734	2	4	0	0	0	0	0	0	0	0	0	0	0	0	0	0	0	0	0	1	0	0	0	0	0	0	0	0	0	0	0	14	2	3	2					1		3	1		3	5	5	5	5
735	1	5	0	0	0	0	0	0	0	0	0	0	0	0	0	0	0	0	0	0	0	1	0	0	0	0	0	0	0	0	0	16	4	2	1	0	0	0	1	6		1	1		3	5	5	2	5
736	2	6	0	0	0	0	0	0	1	0	0	0	0	0	1	0	0	0	0	0	0	0	0	0	0	0	0	0	0	0	0	11	11	1	1	0	0	0	1	1		3	5		1	5	5	4	4
737	1	4	0	0	0	0	0	0	0	0	0	0	0	0	0	0	0	0	0	0	0	0	0	1	0	1	0	0	0	0	0	18	6	2	1	0	0	0	1	6		1	1		3	3	5	5	4
738	2	6	0	1	0	0	0	0	1	0	0	0	0	0	0	0	0	0	0	0	0	0	0	0	0	0	0	0	0	0	0	5	5	1	1	0	0	0	1	1		3	6		1	3	5	5	5
739	2	4	0	0	0	0	1	0	0	0	0	0	0	0	0	0	0	1	0	0	0	0	0	0	0	0	0	0	0	0	0	3	3	5	1	0	0	1	0	1		2	6		1	1	2	2	2
740	2	7	0	0	0	0	0	0	0	0	0	0	1	0	0	0	1	0	0	0	0	0	0	0	0	0	0	0	0	0	0	9	9	1	1	0	0	1	0	1		3	1		2	4	3	3	2
741	1	7	0	0	0	0	0	0	0	0	0	0	0	0	0	0	0	0	0	0	0	0	0	0	0	0	0	0	0	1	0	24	12	1	1	0	0	1	0	6		1	1		1	2	3	3	2
742	2	6	0	0	0	0	0	0	0	0	0	0	0	0	0	0	1	0	0	0	0	0	0	1	0	0	0	0	0	0	0	18	6	4	1	0	0	0	1	1		3	5		2	3	3	3	3
743	1	7	0	0	0	0	0	0	0	0	0	0	0	0	0	0	0	0	0	0	0	0	0	0	0	0	0	1	0	0	1	22	10	4	1	0	0	0	1	5		3	1		3	5	5	5	5
744	1	4	0	0	0	0	0	0	0	0	0	1	0	0	0	0	0	0	0	0	0	0	0	0	0	0	0	0	0	0	0	8	8	4	1	0	0	0	1	5		1	9		3	2	3	3	2
745	2	7	0	0	0	0	0	0	0	0	0	0	0	0	0	0	0	0	0	0	0	0	0	0	0	1	0	0	1	0	0	23	11	1	1	0	0	1	0	1		1	6		1	5	5	5	5
746	1	5	0	0	0	0	0	0	0	0	0	0	0	0	1	0	0	0	0	0	0	0	0	0	1	0	0	0	0	0	0	19	7	1	1	0	0	0	1	6		1	6		1	3	3	3	3
747	2	7	0	0	0	0	0	0	0	0	1	0	0	0	0	0	0	0	0	0	0	0	0	0	0	0	0	1	0	0	0	22	10	2	1	0	0	1	0	1		1	6		1	5	5	4	2
748	2	6	0	0	0	0	0	0	0	0	0	0	0	0	0	0	0	0	0	0	0	0	0	0	1	0	0	0	0	0	0	19	7	7	1	0	0	0	1	1		3	5		3	3	4	5	3
749	2	7	0	0	0	0	0	0	0	0	0	0	0	0	0	1	0	0	0	0	0	0	0	0	0	0	1	0	0	0	0	21	9	3	1	0	0	0	1	2		3	2		2	5	5	4	4
750	2	7	0	0	0	0	0	0	0	0	0	0	0	0	0	0	0	0	1	0	0	0	0	0	0	0	0	0	0	0	0	13	1	4	2					2		3	5		3	2	2	4	4
751	2	7	0	0	0	0	0	0	0	0	0	0	0	1	0	0	0	0	0	0	0	0	0	0	0	0	0	0	0	0	1	10	10	4	1	0	0	0	1	3		3	5		3	5	5	5	5
752	2	6	0	1	0	0	0	0	0	0	0	0	0	0	0	0	0	0	0	0	0	1	0	0	0	0	0	0	0	0	0	16	4	6	1	0	0	0	1	2		3	8		1	5	5	3	5
753	2	6	0	0	0	0	0	0	0	0	0	0	0	1	0	0	1	0	0	0	0	0	0	0	0	0	0	0	0	0	0	10	10	2	1	0	1	0	0	1		1	1		1	2	2	2	3
754	2	6	0	0	0	0	0	0	0	0	0	0	1	0	0	1	0	0	1	0	0	0	0	0	0	0	0	0	0	0	0	13	1	4	2					3		3	5		3	5	5	5	5
755	1	7	0	0	0	0	0	0	0	0	0	0	0	0	0	0	0	0	0	0	0	0	0	0	0	0	0	0	0	1	0	24	12	2	1	0	0	0	1	1		1	1		1	4	4	3	3
756	1	6	0	0	0	0	0	0	1	0	0	0	0	1	0	0	0	0	0	0	0	0	0	0	0	0	0	0	0	0	0	10	10	2	1	0	0	0	1	5		2	9		3	2	2	2	2
757	1	6	0	0	0	0	0	1	0	0	0	0	0	0	0	0	0	0	0	0	0	0	0	0	0	0	0	0	0	0	0	4	4	1	1	0	0	0	1	1		1	2		2	5	5	5	5
758	2	7	0	0	0	0	0	0	0	0	0	0	0	0	0	0	0	0	0	0	0	0	1	0	0	0	0	0	0	0	0	17	5	2	1	0	0	0	1	1		3	1		3	4	4	2	4
759	1	6	0	0	0	0	0	0	0	0	0	0	0	0	0	0	0	0	0	0	0	0	0	0	0	0	0	0	1	0	0	23	11	2	1	0	0	0	1	6		1	1		1	4	4	3	2
760	2	6	0	0	0	0	1	0	0	0	0	0	0	0	0	0	0	0	0	0	0	0	0	0	0	0	0	0	0	0	0	3	3	3	1	0	0	0	1	1		3	6		3	5	4	4	2
761	1	6	0	0	0	0	1	0	0	0	0	1	0	0	0	0	0	0	0	0	0	0	0	0	0	0	0	0	0	0	0	8	8	3	1	0	0	0	1	3		1	1		3	4	5	4	4
762	2	7	0	0	0	0	0	0	0	0	0	0	0	0	0	0	1	0	0	0	0	0	0	0	0	1	0	0	0	0	0	20	8	6	1	0	0	0	1	1		2	5		1	5	5	5	5
763	1	3	0	1	1	0	0	0	0	0	0	0	0	0	0	0	0	0	0	0	0	0	0	0	0	0	0	0	0	0	0	1	1	1	1	0	0	0	1	6		2	1		3	4	5	4	4
764	1	7	0	0	0	0	0	0	0	0	0	0	0	0	0	0	1	0	0	0	0	0	1	0	0	0	0	0	0	0	0	17	5	1	1	0	0	1	0	5		2	1		3	3	4	3	3
765	1	6	0	0	0	0	0	0	0	0	0	1	0	0	1	0	0	0	0	0	0	0	0	0	0	0	0	0	0	0	0	11	11	3	1	0	0	0	1	5		1	1		3	2	2	2	2
766	2	6	0	0	0	0	0	0	0	0	0	0	0	0	1	0	0	0	0	0	0	0	0	0	1	0	0	0	0	0	0	11	11	1	1	0	0	0	1	1		2	5		1	2	2	2	2
767	2	6	0	0	0	0	0	1	0	0	0	0	0	0	0	0	0	0	1	0	0	0	0	0	0	1	0	0	0	0	0	4	4	4	1	0	0	0	1	1		3	6		1	3	3	3	3
768	1	6	0	0	0	0	0	0	0	0	0	0	1	0	0	1	0	0	0	0	0	0	0	0	1	0	0	0	0	0	0	12	12	1	1	0	0	0	1	1		3	1		2	2	4	3	2
769	2	7	0	0	0	0	0	0	0	0	0	0	0	0	0	0	0	0	0	0	0	0	0	0	0	0	0	0	0	1	0	24	12	1	1	0	0	0	1	1		3	1		3	5	4	4	4
770	2	7	0	0	0	0	0	0	0	0	0	0	0	0	0	0	0	0	0	0	0	0	1	0	0	0	0	0	0	0	0	17	5	4	1	0	1	0	0	1		3	8		1	3	3	3	3
771	2	7	0	0	0	0	0	0	0	0	0	0	0	0	0	0	0	0	0	0	0	0	0	1	0	0	1	0	0	0	0	21	9	3	1	0	0	0	1	1		2	1		2	1	4	3	4
772	2	6	0	0	0	0	0	0	0	0	0	0	0	0	0	0	0	0	0	1	0	0	0	0	0	0	0	0	0	0	0	14	2	1	1	0	0	0	1	1		3	6		1	1	3	3	3
773	1	7	0	0	0	0	0	0	0	0	0	0	0	0	0	0	0	0	0	0	0	0	0	0	0	0	0	1	0	0	0	22	10	1	1	0	0	0	1	8		1	5		1	4	5	5	5
774	1	7	0	0	0	0	0	0	0	0	0	0	0	1	0	0	0	0	0	0	0	0	0	0	0	0	0	0	0	0	1	10	10	4	1	0	0	0	1	5		1	1		1	4	4	5	4
775	1	6	0	1	0	0	0	0	0	0	0	0	0	0	0	0	0	0	0	1	0	0	0	0	0	0	0	0	0	0	0	14	2	2	2					1		2	1		3	3	4	4	4
776	2	6	0	0	0	0	0	0	0	0	0	0	0	0	0	0	0	0	1	0	0	0	0	0	0	0	0	0	0	0	0	13	1	2	1	0	0	0	1	1		3	5		3	3	4	3	4
777	1	7	0	0	0	0	0	0	0	0	0	0	0	0	0	0	1	0	0	0	0	0	0	0	0	0	0	1	0	0	0	22	10	1	1	0	0	1	0	5		2	1		2	2	2	2	2
778	2	6	0	0	0	0	0	0	0	0	0	0	0	1	0	0	0	0	0	0	1	0	0	1	0	0	0	0	1	0	0	23	11	1	1	0	0	0	1	1		2	5		3	5	5	5	5
779	2	7	0	0	0	0	0	0	1	0	0	0	0	0	0	0	0	0	0	0	0	0	0	0	0	0	0	0	0	0	0	5	5	1	1	0	0	0	1	1		3	1		1	5	5	5	5
780	1	5	0	0	0	0	0	0	0	0	0	0	0	1	0	1	0	0	0	0	0	0	1	0	0	0	0	0	0	0	0	10	10	1	1	0	0	0	1	6		1	3		3	3	3	3	3
781	1	6	0	0	0	0	0	1	0	0	0	0	0	0	0	0	0	0	0	0	0	0	1	0	0	0	0	0	0	0	0	4	4	2	1	0	1	0	0	1		3	1		3	3	4	4	4
782	1	7	0	0	0	0	0	0	0	0	0	0	0	0	0	0	0	0	0	0	0	0	0	1	0	0	0	0	0	1	0	18	6	1	1	0	0	0	1	1		3	1		3	3	5	3	3
783	2	6	0	1	0	0	0	0	1	0	0	0	0	0	0	0	0	0	0	0	0	0	0	0	0	0	0	0	0	0	0	5	5	3	1	0	0	0	1	1		2	6		1	3	4	3	3
784	1	6	0	0	0	0	0	0	0	0	1	0	0	0	0	0	0	0	0	0	0	0	0	0	0	0	0	0	0	1	0	24	12	3	1	0	0	0	1	1		3	1		3	4	4	4	4
785	1	6	0	0	0	1	0	0	0	0	0	0	0	0	0	0	0	0	0	0	0	0	0	0	0	0	0	0	0	0	0	2	2	1	1	0	0	0	1	6		2	1		2	3	4	5	5
786	1	7	0	0	0	0	0	0	0	0	0	0	0	0	0	0	0	0	0	0	0	0	0	0	0	0	1	0	0	0	1	21	9	1	1	0	0	0	1	5		2	1		3	3	4	4	4
787	2	5	0	0	0	0	0	0	0	0	0	0	0	0	1	0	0	0	1	0	0	0	1	0	0	0	0	0	0	0	0	17	5	2	1	0	0	0	1	1		2	5		2	3	4	4	4
788	2	6	0	0	0	0	0	0	0	1	0	0	0	0	0	0	0	0	0	0	0	0	0	0	0	0	0	0	0	0	0	6	6	2	1	0	0	0	1	1		3	6		1	5	5	5	5
789	1	4	0	0	0	0	1	0	0	0	0	0	0	0	0	0	0	1	0	0	0	0	0	0	0	0	0	0	0	0	0	3	3	3	1	0	0	0	1	6		1	6		3	4	4	4	4
790	2	7	0	0	0	0	0	0	0	0	0	0	1	0	0	0	0	0	0	0	0	0	0	0	0	0	0	0	0	0	0	9	9	2	1	0	0	0	1	1		3	5		2	3	3	3	3
791	1	6	0	0	0	0	0	0	0	0	0	0	0	1	0	0	0	0	0	0	0	0	0	0	0	0	0	0	0	1	0	24	12	4	1	0	0	1	0	5		1	2		3	5	5	4	3
792	2	7	0	0	0	0	0	0	0	0	0	0	0	0	0	0	0	0	0	0	0	0	0	1	0	0	0	0	0	0	0	18	6	2	1	0	0	0	1	1		3	6		1	3	5	5	5
793	2	4	0	0	0	0	0	0	0	1	0	1	0	0	0	0	0	0	0	0	0	0	0	0	0	0	0	0	0	0	0	6	6	3	1	0	0	0	1	1		1	9		3	3	3	3	3
794	1	6	0	0	0	0	0	0	0	0	0	0	0	1	0	0	0	0	0	0	1	0	0	0	0	0	0	0	0	0	0	10	10	4	1	0	0	0	1	5		1	8		3	4	5	5	5
795	1	7	0	0	0	0	0	0	0	0	0	0	0	0	1	0	1	0	0	0	0	0	0	0	0	0	0	0	0	0	0	11	11	3	1	0	0	0	1	5		3	1		3	3	4	3	3
796	1	7	0	0	0	0	0	0	0	0	0	1	0	0	0	0	0	0	0	0	0	0	0	0	0	0	0	0	0	0	0	8	8	2	1	0	0	0	1	1		1	1		2	2	5	2	2
797	1	6	0	0	0	1	0	0	0	0	0	0	0	0	0	0	0	0	0	0	0	0	0	0	0	0	0	0	0	0	0	2	2	3	1	0	0	0	1	6		1	1		3	5	5	5	5
798	1	5	0	0	0	1	0	0	0	0	0	0	0	0	0	0	0	0	0	0	0	0	0	0	0	0	0	0	0	0	0	2	2	4	1	0	0	0	1	6		1	1		3	5	5	5	5
799	2	5	0	1	0	0	0	0	0	0	0	1	0	0	0	0	0	0	0	0	0	0	0	1	0	0	0	0	0	0	0	18	6	1	1	0	0	0	1	1		3	5		1	3	5	5	5
800	2	5	0	0	0	0	1	0	0	0	1	0	0	0	0	0	0	0	0	0	0	0	0	0	0	0	1	0	0	0	0	7	7	3	1	0	0	0	1	1		3	5		1	2	2	2	2
801	2	7	0	0	0	0	0	0	0	0	0	0	0	0	0	0	0	0	0	0	0	0	0	0	0	0	0	0	1	0	0	23	11	3	1	0	0	0	1	1		3	1		3	4	4	4	4
802	2	7	0	0	0	0	0	0	0	0	0	0	0	0	0	0	0	0	0	0	0	0	0	0	1	0	0	0	0	0	0	19	7	3	1	0	0	0	1	2		2	6		1	4	5	4	5
803	2	7	0	0	0	0	0	0	0	0	0	0	0	0	1	0	0	0	0	0	0	0	0	0	1	0	0	0	0	0	0	19	7	1	1	0	0	0	1	1		1	6		1	5	5	5	5
804	1	7	0	0	0	0	0	0	0	0	0	0	0	0	0	0	0	0	0	0	1	0	0	0	0	0	0	0	0	0	0	15	3	5	1	0	0	0	1	5		2	9		3	5	4	4	5
805	1	7	0	0	0	0	0	0	0	1	0	0	0	0	0	0	0	0	0	0	0	0	0	0	0	0	0	0	0	1	0	6	6	1	1	0	0	0	1	1		3	9		3	2	5	3	4
806	1	5	0	1	1	0	0	0	0	0	0	0	0	0	0	0	0	0	0	0	0	0	0	0	0	0	0	0	0	0	0	1	1	6	2					1		3	1		3	2	4	4	2
807	1	5	0	0	0	0	0	0	0	1	0	1	0	0	0	0	0	0	0	0	1	0	0	0	0	0	0	0	0	0	0	8	8	4	1	0	0	0	1	5		3	1		3	5	5	5	5
808	1	6	0	0	0	1	0	0	0	0	0	0	0	0	0	0	0	0	0	0	0	0	0	0	0	0	0	0	0	0	0	2	2	1	2					6		3	3		2	5	1	3	2
809	2	6	0	0	0	0	0	0	0	0	0	0	0	0	0	0	0	0	0	0	0	0	0	1	0	0	0	0	1	0	0	23	11	1	1	0	0	0	1	1		1	5		2	3	5	5	4
810	2	7	0	0	0	0	0	0	0	0	0	1	0	0	1	0	0	0	0	0	1	0	0	0	0	0	0	0	0	0	0	8	8	1	1	0	0	0	1	1		1	5		1	5	5	5	5
811	2	7	0	0	0	0	0	0	0	0	0	1	0	1	0	0	0	0	0	0	0	0	0	0	0	0	0	0	0	1	0	10	10	1	1	0	0	0	1	1		1	6		1	5	5	5	5
812	1	5	0	0	0	0	0	0	0	0	0	0	0	0	0	0	0	0	0	0	0	1	0	0	0	0	0	0	0	0	0	16	4	3	1	0	0	0	1	5		1	1		3	2	3	3	2
813	2	7	0	0	0	0	0	0	0	0	0	0	0	0	1	0	0	0	0	0	0	0	0	0	0	1	0	0	0	0	0	20	8	6	1	0	0	0	1	2		3	2		3	5	5	5	5
814	2	7	0	0	0	0	0	0	0	0	0	1	0	0	0	0	0	0	0	0	0	0	0	0	0	0	0	0	0	0	1	8	8	2	1	0	0	0	1	1		1	6		1	3	5	2	2
815	2	7	0	0	0	0	0	0	0	0	0	0	0	0	0	0	0	0	0	0	0	1	1	0	0	1	0	0	0	0	0	16	4	4	1	0	0	0	1	1		2	6		1	5	5	5	5
816	2	6	0	0	0	0	0	0	0	0	0	0	0	1	0	0	1	0	0	0	0	0	0	0	0	0	0	0	0	0	0	10	10	2	1	0	0	0	1	1		3	5		2	4	4	4	4
817	2	3	0	0	0	0	0	1	0	0	0	0	0	0	0	0	0	0	0	0	0	0	0	0	0	0	0	0	0	0	0	4	4	3	1	0	0	0	1	1		3	5		2	2	2	3	3
818	1	7	0	0	0	0	0	0	0	0	0	0	0	0	0	1	1	0	0	0	0	0	0	0	0	0	0	0	0	0	0	12	12	6	1	0	0	0	1	6		1	1		2	3	5	5	3
819	1	6	0	0	1	0	0	0	1	0	0	0	0	0	0	0	0	1	0	0	0	0	0	0	0	0	0	0	0	0	0	1	1	1	1	0	0	0	1	1		1	3		3	2	3	4	3
820	1	4	0	0	0	0	0	0	0	0	0	0	0	0	0	0	0	0	0	1	0	0	0	0	0	0	0	0	0	0	0	14	2	3	2					5		2	1		3	2	4	5	5
821	1	7	0	0	0	0	0	0	0	0	0	0	0	1	0	0	1	0	0	0	0	0	0	0	1	0	0	0	0	0	0	10	10	2	1	0	0	0	1	5		1	5		1	2	3	3	3
822	2	7	0	0	0	0	0	0	0	0	1	0	0	0	0	0	1	0	0	0	0	0	0	0	0	0	0	0	0	1	0	24	12	5	1	0	0	1	0	1		3	1		2	3	2	3	4
823	1	7	0	0	0	0	0	0	0	0	0	0	0	0	0	1	0	0	0	0	0	0	0	0	0	0	0	0	0	0	0	12	12	7	1	0	0	0	1	6		1	1		3	4	5	4	4
824	2	7	0	0	0	0	0	0	1	0	0	0	0	0	0	0	0	0	0	0	0	0	0	0	0	0	0	0	0	0	0	5	5	3	1	0	0	0	1	1		1	1		3	4	5	4	5
825	2	5	0	0	0	0	0	1	0	0	0	0	0	0	0	0	0	1	0	0	0	0	0	0	0	0	0	0	0	0	0	4	4	2	2					1		3	6		1	3	4	4	3
826	1	7	0	0	0	0	0	0	0	0	0	0	0	0	0	0	0	0	0	0	0	0	0	1	0	0	0	0	0	0	0	18	6	1	1	0	0	1	0	3		1	1		1	2	4	2	5
827	2	5	0	0	0	0	0	0	0	0	0	0	0	0	0	0	0	0	1	0	1	0	0	0	0	0	0	0	0	0	0	15	3	2	1	0	0	0	1	1		2	3		1	5	5	5	5
828	1	4	0	0	0	0	0	0	0	1	0	0	0	0	0	0	0	0	0	0	0	0	0	0	0	0	0	0	0	0	0	6	6	3	1	0	0	1	0	5		2	5		2	5	5	5	5
829	2	7	0	0	0	0	0	0	0	0	1	0	0	0	0	1	0	0	0	0	0	0	0	0	0	0	0	0	0	0	0	12	12	3	1	0	0	0	1	2		3	2		3	5	5	5	2
830	2	6	0	0	0	1	0	0	0	0	0	0	0	0	0	0	0	1	0	0	0	0	0	0	0	0	0	0	0	0	0	2	2	1	2					1		3	5		3	5	5	5	5
831	2	7	0	0	0	0	0	0	0	0	0	1	0	0	0	0	0	0	0	1	0	0	0	0	0	0	0	1	0	0	0	14	2	1	1	0	0	0	1	1		3	6		1	5	5	5	5
832	1	7	0	0	0	0	0	0	0	0	0	0	0	0	0	0	0	0	0	0	0	0	0	0	0	0	1	0	0	0	1	21	9	3	1	0	0	0	1	6		1	1		3	4	5	4	5
833	1	7	0	0	0	0	0	0	0	0	0	0	0	0	0	0	0	0	0	0	0	0	0	0	0	0	0	1	0	0	1	22	10	1	1	0	0	0	1	6		1	2		2	4	5	5	5
834	2	7	0	0	0	0	0	0	0	0	0	0	0	0	1	0	0	0	0	0	0	0	0	0	0	0	0	0	0	0	1	11	11	5	1	0	0	0	1	2		3	5		2	3	4	5	4
835	2	7	0	0	0	0	0	0	0	0	0	0	0	0	0	0	0	0	0	0	0	1	0	0	0	0	0	0	0	0	0	16	4	3	1	1	1	0	0	1		3	1		3	1	1	1	1
836	2	6	0	0	0	0	0	0	0	0	0	0	0	0	0	0	0	1	0	0	1	0	0	0	0	0	0	0	0	0	0	15	3	1	2					1		3	5		2	5	5	5	5
837	2	7	0	0	0	0	0	0	0	0	0	1	0	0	0	0	0	0	0	0	0	0	0	0	0	0	0	0	1	0	0	8	8	3	1	0	0	1	0	1		1	1		1	1	1	1	1
838	2	7	0	0	0	0	0	0	0	0	0	0	0	0	0	0	0	0	0	0	0	0	0	0	0	0	1	0	1	0	0	21	9	4	1	0	0	0	1	1		2	5		2	4	5	4	4
839	2	7	0	0	0	0	0	0	0	0	0	0	0	0	0	0	0	0	0	0	0	0	0	1	0	0	0	0	0	0	1	18	6	1	1	0	0	0	1	1		2	6		2	4	4	5	3
840	2	4	0	1	0	0	0	0	0	0	0	0	0	0	0	0	0	0	0	0	1	0	0	0	0	0	0	0	0	0	0	15	3	2	2					1		3	1		3	5	5	4	5
841	1	4	0	0	1	0	1	0	1	0	0	0	0	0	0	0	0	1	0	0	0	0	0	0	0	0	0	0	0	0	0	3	3	1	1	0	0	0	1	1		1	3		3	2	3	3	4
842	1	5	0	0	0	0	0	0	1	1	0	0	0	0	0	0	0	0	0	0	0	0	0	0	0	0	0	0	0	0	0	6	6	1	1	0	1	0	0	5		2	1		2	3	5	4	3
843	2	4	0	0	0	0	0	0	0	1	0	0	0	0	0	0	0	0	0	0	1	0	0	0	0	0	0	0	0	0	0	6	6	1	1	0	0	0	1	1		2	5		1	4	3	4	4
844	1	6	0	1	0	0	0	0	1	0	0	0	0	0	0	0	0	0	0	0	0	0	0	0	0	0	0	0	0	0	0	5	5	1	1	0	0	0	1	6		1	10	教員	1	3	4	3	4
845	1	5	0	1	1	0	0	0	0	0	0	0	0	0	0	0	0	0	0	0	0	0	0	0	0	0	0	0	0	0	0	1	1	6	1	0	0	0	1	6		1	9		3	5	5	5	5
846	1	6	0	0	0	1	0	1	0	0	0	0	0	0	0	0	0	0	0	0	0	0	0	0	0	0	0	0	0	0	0	4	4	6	1	0	0	0	1	1		1	1		1	4	5	4	5
847	1	5	0	0	0	0	1	0	0	0	0	0	0	0	0	0	0	0	0	1	0	0	0	0	0	0	0	0	0	0	0	14	2	1	1	0	0	0	1	6		1	1		3	4	4	4	4
848	2	6	0	0	0	1	0	0	0	0	0	0	0	0	0	0	0	0	0	0	0	0	0	0	0	0	0	0	0	0	0	2	2	1	2					1		2	2		2	5	5	5	5
849	1	6	0	0	0	1	0	1	0	1	0	0	0	0	0	0	0	0	0	0	0	0	0	0	0	0	0	0	0	0	0	4	4	4	1	0	0	0	1	6		1	1		3	4	5	4	4
850	2	5	0	0	0	0	0	0	0	0	0	0	0	0	0	0	0	0	1	0	0	0	0	0	0	0	0	0	0	0	0	13	1	1	2					1		1	1		1	3	3	3	3
851	1	4	0	0	0	0	0	0	0	0	0	0	0	1	0	1	0	0	0	0	0	1	0	0	0	0	0	0	0	0	0	16	4	2	1	0	0	0	1	3		1	3		1	5	5	3	5
852	1	7	0	0	0	0	0	0	0	0	0	0	0	1	0	0	0	0	0	0	0	0	0	0	0	0	0	0	1	0	0	10	10	5	1	0	0	0	1	1		1	2		2	4	3	4	5
853	2	5	0	0	1	0	0	0	0	0	0	0	0	0	0	0	0	0	0	0	0	0	0	0	0	0	0	0	0	0	0	1	1	2	2					1		1	1		1	3	4	3	3
854	2	6	0	0	0	0	0	1	0	0	0	0	0	0	0	0	0	0	0	0	0	0	0	0	0	0	0	0	0	0	0	4	4	1	1	0	0	0	1	1		3	2		1	4	4	4	4
855	1	3	0	0	0	0	0	0	0	0	0	0	0	0	0	0	0	1	0	0	1	0	0	0	0	0	0	0	0	0	0	15	3	3	1	0	0	0	1	6		1	10	派遣社員	3	1	2	2	2
856	1	5	0	0	0	0	0	0	0	1	0	0	0	0	0	0	0	0	0	0	0	0	0	0	0	1	0	0	0	0	0	20	8	4	1	0	0	0	1	6		1	1		3	3	5	5	4
857	1	7	0	0	0	0	0	0	0	0	0	0	0	0	0	0	0	0	0	0	1	0	1	0	0	0	0	0	0	0	0	17	5	4	1	0	0	0	1	6		1	10	柔道整復師	3	3	5	5	5
858	2	7	0	0	0	0	0	0	0	0	0	0	0	1	0	0	0	0	0	0	0	0	0	0	1	0	0	0	0	0	0	19	7	1	1	0	0	0	1	1		1	6		1	3	4	3	2
859	2	5	0	0	0	0	0	0	0	0	0	0	0	0	0	0	1	0	0	0	0	0	0	0	0	0	0	1	1	0	0	23	11	2	1	0	0	0	1	1		1	1		3	3	3	3	5
860	1	5	0	0	0	0	0	0	0	0	0	0	0	0	0	0	0	1	0	0	0	1	0	1	0	0	0	0	0	0	0	18	6	2	1	1	1	0	0	1		1	1		3	3	3	4	4
861	2	7	0	0	0	0	0	0	0	0	0	1	0	0	0	0	1	0	0	0	0	0	0	0	0	0	0	0	0	0	0	8	8	1	1	0	0	0	1	1		3	8		1	5	4	4	5
862	2	7	0	0	0	0	0	0	0	0	1	0	0	0	0	0	0	1	0	0	0	0	0	0	0	0	0	0	0	0	0	7	7	1	1	0	0	0	1	1		3	1		1	2	5	5	5
863	1	7	0	0	0	0	0	0	0	0	0	0	0	0	0	0	0	0	0	0	0	0	0	0	0	0	1	0	0	0	0	21	9	1	1	0	0	0	1	5		2	5		2	2	2	2	3
864	2	5	0	0	0	1	0	0	0	0	0	0	0	0	0	0	0	0	0	0	0	0	0	0	0	0	0	0	0	0	0	2	2	2	1	0	0	0	1	1		3	5		1	1	3	3	3
865	2	6	0	0	0	0	1	0	0	0	1	0	0	0	0	0	0	0	0	0	0	0	0	0	0	0	0	0	0	0	0	3	3	3	1	0	0	0	1	1		1	6		1	2	3	3	1
866	1	3	0	0	0	0	0	0	0	0	0	0	0	0	0	0	0	1	1	0	0	0	0	0	0	0	0	0	0	0	0	13	1	4	2					1		3	1		3	2	5	3	5
867	1	5	0	0	0	0	0	0	0	0	0	0	0	0	0	0	0	0	0	0	0	0	0	1	0	0	0	0	0	0	0	18	6	1	1	0	0	0	1	6		1	1		3	4	5	5	5
868	2	7	0	0	0	0	0	0	0	0	1	0	0	0	0	0	0	0	0	0	0	0	0	0	0	0	1	0	0	0	0	21	9	2	1	0	0	0	1	1		3	5		3	4	5	5	5
869	2	6	0	0	0	0	0	0	0	0	0	0	0	0	0	0	0	0	0	0	0	0	0	0	0	1	0	0	0	0	1	20	8	1	1	0	0	1	0	2		3	1		3	3	3	3	3
870	2	6	0	1	1	0	0	0	0	0	0	0	1	0	0	1	0	0	0	0	0	0	0	0	0	0	0	0	0	0	0	9	9	1	1	0	0	1	0	1		1	1		1	1	2	3	4
871	2	6	0	0	0	0	0	0	0	0	0	0	0	0	0	0	0	0	0	0	1	0	0	1	0	0	0	0	0	0	0	18	6	3	1	0	0	0	1	1		3	6		1	2	2	2	2
872	2	7	0	0	0	0	0	0	0	0	0	0	0	0	0	0	0	0	0	0	0	0	0	0	1	0	0	0	0	0	0	19	7	3	1	0	0	0	1	1		3	6		1	4	4	4	4
873	1	6	0	0	0	0	0	1	0	0	0	0	0	0	0	0	0	0	0	0	0	0	0	0	0	0	1	0	1	0	1	21	9	5	1	0	0	0	1	6		3	3		3	1	3	3	3
874	2	7	0	0	0	0	0	0	0	0	0	0	1	0	0	0	0	0	0	0	0	0	0	0	0	0	0	0	1	0	0	23	11	3	1	0	0	1	0	1		3	2		3	3	5	5	5
875	2	6	0	1	0	0	0	0	0	0	0	0	0	0	0	0	0	0	0	0	0	0	1	0	1	0	0	0	0	0	0	17	5	3	1	0	0	0	1	2		2	7		1	3	4	5	4
876	1	7	0	0	0	0	0	0	1	0	0	0	0	0	0	0	0	0	0	0	0	0	0	0	0	0	0	0	0	0	0	5	5	3	1	0	0	0	1	5		1	9		3	5	5	5	4
877	1	7	0	0	0	0	0	0	0	0	1	0	1	0	0	0	0	0	0	0	0	0	0	0	0	0	0	0	0	0	0	7	7	1	1	0	0	0	1	1		1	1		3	4	4	5	4
878	2	5	0	0	0	0	0	0	0	0	0	0	0	0	0	0	0	0	0	0	0	0	0	0	0	0	1	0	0	0	0	21	9	7	1	0	0	0	1	1		3	3		2	5	5	5	5
879	2	7	0	0	0	0	0	0	0	0	0	0	0	1	0	0	0	0	0	0	0	0	0	0	0	0	0	0	0	0	0	10	10	2	1	0	0	0	1	3		1	2		1	3	3	3	3
880	1	4	0	0	0	0	0	0	0	0	1	0	0	0	0	0	0	0	0	0	0	0	0	0	0	0	0	0	0	0	0	7	7	4	1	0	0	0	1	6		1	1		2	4	5	5	5
881	2	7	0	0	0	0	0	0	0	0	0	1	0	0	0	0	0	0	0	0	0	0	0	0	0	0	0	0	0	1	1	8	8	6	1	0	0	0	1	2		3	2		3	3	3	3	3
882	1	6	0	0	0	0	0	0	0	0	0	0	0	0	0	0	0	0	0	0	0	1	0	0	0	0	0	0	0	0	1	16	4	1	1	0	0	0	1	1		3	1		3	3	5	3	5
883	1	5	0	0	0	0	0	0	0	0	0	0	0	0	0	0	0	0	0	0	0	0	0	0	0	0	0	1	0	0	0	22	10	1	1	0	0	0	1	5		3	5		3	4	4	4	4
884	1	5	0	1	0	0	1	0	1	0	0	0	0	0	0	0	0	0	0	0	0	0	0	0	0	0	0	0	0	0	0	3	3	5	1	0	0	0	1	5		1	2		3	3	3	3	4
885	2	7	0	0	0	0	0	1	0	0	1	0	0	0	0	0	0	0	0	0	0	0	0	0	0	0	0	0	0	0	0	4	4	6	1	0	0	0	1	1		1	6		1	2	3	3	3
886	2	7	0	0	0	0	0	1	0	0	0	0	0	0	1	0	0	0	0	0	0	0	0	0	0	1	0	0	0	0	0	20	8	1	1	0	0	0	1	2		3	5		2	3	4	3	3
887	1	3	0	0	0	0	1	1	0	0	0	0	0	0	0	0	0	0	0	0	0	0	0	0	0	0	0	0	0	0	0	4	4	2	1	0	0	1	0	6		1	1		3	5	5	5	5
888	1	7	0	0	0	0	0	0	0	0	0	1	0	0	0	0	0	0	0	0	0	0	0	0	0	0	0	0	0	0	1	8	8	6	1	0	0	0	1	1		3	9		3	2	2	2	2
889	1	7	0	0	0	0	0	0	0	0	0	0	0	0	0	0	0	0	0	0	0	0	0	0	0	0	1	0	0	0	0	21	9	2	1	0	0	0	1	5		3	1		3	5	5	5	5
890	2	5	0	0	0	0	0	0	0	0	0	0	1	0	0	0	0	0	0	0	0	0	0	0	0	0	0	0	0	0	0	9	9	1	1	0	0	1	0	1		3	6		1	3	4	3	3
891	2	5	0	0	0	0	0	0	0	0	0	0	0	0	0	0	0	0	0	1	0	1	0	0	0	0	0	0	0	0	0	14	2	4	2					2		3	5		1	3	3	2	1
892	1	5	0	0	0	0	0	0	0	0	0	0	0	0	0	0	0	0	0	0	0	0	1	0	0	0	0	0	0	0	0	17	5	3	1	0	0	0	1	6		1	2		3	4	4	5	5
893	1	5	0	0	0	1	0	0	0	0	0	0	0	0	0	0	0	0	0	0	0	0	0	0	0	0	0	0	0	0	0	2	2	3	1	0	0	0	1	6		1	1		3	4	3	4	4
894	1	5	0	0	0	0	0	0	0	0	0	0	0	0	0	0	0	0	1	0	0	0	0	0	0	0	0	0	0	0	0	13	1	1	1	0	0	0	1	5		1	1		3	2	2	2	2
895	2	6	0	0	0	0	0	0	0	0	0	0	0	0	1	0	0	0	0	0	0	0	0	0	1	0	0	0	0	0	0	19	7	3	1	0	1	0	0	1		3	6		3	5	5	5	5
896	2	4	0	0	0	0	0	0	0	0	0	0	0	0	0	0	0	0	0	0	0	0	0	0	1	0	0	0	0	0	0	19	7	3	1	0	0	1	0	1		2	1		2	3	4	4	3
897	2	6	0	0	0	0	0	0	0	0	1	0	0	1	0	0	0	0	0	0	0	0	0	0	0	0	0	0	0	0	0	7	7	1	1	0	0	0	1	2		2	5		1	4	5	5	5
898	2	6	0	0	0	0	0	0	0	0	0	1	0	0	0	0	0	0	0	0	0	1	0	0	0	0	0	1	0	0	0	22	10	3	1	0	0	0	1	1		3	6		1	5	5	5	5
899	1	7	0	0	0	0	0	0	0	0	0	0	1	0	0	0	0	0	0	0	0	0	0	0	0	0	0	0	0	0	0	9	9	3	1	0	0	0	1	1		3	3		3	4	5	4	5
900	1	6	0	0	0	0	0	0	0	0	1	0	0	0	0	0	0	0	0	0	0	0	0	0	0	0	0	0	0	0	0	7	7	4	1	0	1	0	0	1		1	1		1	5	5	5	5
901	1	6	0	0	0	0	0	0	0	0	0	0	1	0	0	0	0	0	0	0	0	0	0	0	0	0	0	0	0	0	0	9	9	3	1	0	0	0	1	6		1	1		3	3	2	2	2
902	2	7	0	0	0	0	0	0	1	0	0	0	0	1	0	0	0	0	0	0	0	0	0	0	0	0	0	0	0	0	0	10	10	5	1	1	0	0	0	1		3	3		1	5	5	5	5
903	1	6	0	0	0	0	0	0	0	0	0	0	0	0	0	1	0	0	0	0	0	0	0	0	0	1	0	0	0	0	0	20	8	3	1	0	0	0	1	1		3	1		3	2	4	4	4
904	2	6	0	0	0	0	0	0	0	0	0	0	0	0	0	0	0	1	0	1	0	0	0	0	0	0	0	0	0	0	0	14	2	2	2					2		3	1		3	4	5	5	5
905	2	7	0	0	0	0	0	0	0	0	0	0	0	0	0	0	1	0	0	0	0	0	0	0	0	0	0	0	0	1	0	24	12	3	1	0	0	0	1	3		3	5		3	5	5	5	5
906	2	7	0	0	0	0	0	0	0	0	0	0	0	0	1	0	0	0	0	0	0	0	0	1	0	0	0	0	0	0	0	11	11	4	1	0	0	0	1	1		1	5		1	5	5	5	3
907	2	7	0	0	0	0	0	1	0	0	0	1	0	0	0	0	0	0	0	0	0	0	0	0	0	0	0	0	0	0	0	4	4	4	1	0	0	0	1	1		3	6		1	4	5	5	5
908	2	7	0	0	0	0	0	0	0	0	0	0	0	0	0	1	0	0	0	0	0	0	0	0	0	0	0	0	0	0	0	12	12	1	1	0	0	0	1	1		3	6		1	4	5	4	4
909	1	5	0	0	0	0	0	0	0	0	0	0	0	0	0	0	0	0	0	0	0	0	1	0	0	0	0	0	0	0	0	17	5	2	1	0	0	0	1	3		1	1		3	5	5	5	5
910	2	7	0	0	0	0	0	0	0	0	0	0	0	0	0	0	1	0	0	0	0	0	0	0	0	0	0	1	0	0	0	22	10	3	1	0	0	0	1	2		3	1		1	3	4	5	4
911	1	6	0	0	0	0	0	0	0	0	0	0	0	0	0	0	0	0	0	0	0	0	1	0	0	0	0	0	0	0	0	17	5	6	2					6		3	1		3	3	5	5	4
912	2	5	0	0	0	0	0	1	0	0	0	0	0	0	0	0	0	1	0	0	0	0	0	0	0	0	0	0	0	0	0	4	4	1	1	0	0	0	1	1		3	6		1	4	4	4	4
913	1	7	0	0	0	0	0	0	0	0	0	0	0	0	0	0	0	0	0	0	0	0	0	0	0	0	0	0	1	0	0	23	11	3	1	0	0	0	1	6		1	1		3	1	2	1	1
914	2	7	0	0	0	0	0	0	0	0	0	0	0	0	0	0	0	0	0	0	0	0	0	0	0	0	0	0	0	1	0	24	12	1	1	0	0	0	1	1		3	5		1	3	5	4	4
915	1	7	0	0	0	0	0	0	0	0	0	0	0	0	0	0	0	0	0	0	0	0	0	0	0	1	0	0	1	0	0	23	11	2	1	0	0	0	1	6		1	1		3	5	5	5	5
916	1	5	0	0	0	0	0	0	0	0	0	0	0	0	0	0	0	0	0	0	0	0	1	0	1	0	0	0	0	0	0	17	5	4	1	0	1	0	0	5		1	1		3	3	3	4	4
917	2	7	0	0	0	0	0	0	0	0	0	0	0	0	0	0	1	0	0	0	0	0	0	0	0	0	0	1	0	0	0	22	10	5	1	0	0	1	0	3		3	1		3	5	5	5	4
918	1	4	0	0	0	0	0	0	0	0	0	0	0	0	0	0	0	0	0	0	0	1	0	1	0	1	0	0	0	0	0	20	8	6	1	0	0	0	1	6		1	1		2	3	3	3	3
919	1	4	0	1	0	0	0	0	0	0	0	0	0	0	0	0	0	0	1	1	0	0	0	0	1	0	0	0	0	0	0	19	7	6	1	0	0	0	1	6		1	1		3	1	4	5	5
920	2	4	0	0	0	0	0	0	0	0	1	0	0	0	0	0	0	0	0	0	0	0	0	0	0	0	0	0	0	0	0	7	7	1	1	0	0	1	0	1		3	1		2	3	3	3	3
921	2	5	0	0	1	0	0	0	0	0	0	0	0	1	0	0	0	0	0	0	0	0	0	1	0	0	0	0	0	0	0	18	6	3	1	0	0	0	1	1		3	5		2	3	3	4	4
922	2	7	0	0	0	0	0	0	0	0	0	0	0	0	0	0	0	0	0	1	0	0	0	1	0	0	0	0	0	0	0	14	2	2	1	0	0	0	1	1		1	6		1	4	5	5	5
923	2	5	0	0	0	0	0	1	0	0	0	0	0	0	0	0	0	0	0	0	0	0	0	1	0	0	0	0	0	0	0	18	6	3	1	0	0	0	1	1		3	5		1	4	5	5	5
924	1	5	0	0	0	0	0	0	1	0	1	0	0	0	0	0	0	0	0	0	0	0	0	0	0	0	0	0	0	0	0	7	7	2	1	0	0	0	1	5		3	1		3	5	5	5	5
925	1	5	0	0	0	0	0	0	0	1	0	0	0	0	0	0	0	0	0	0	0	0	0	0	0	1	0	0	0	0	0	20	8	1	1	0	0	0	1	6		1	3		3	5	5	5	5
926	2	6	0	0	0	0	0	0	0	0	0	0	0	0	0	0	0	0	0	0	0	1	0	0	1	0	0	0	0	0	0	19	7	4	1	0	0	1	0	1		3	5		2	5	5	5	5
927	1	7	0	0	0	0	0	0	0	0	0	0	0	0	0	0	0	0	0	0	0	0	0	0	0	0	0	0	1	0	1	23	11	1	1	0	0	0	1	5		3	9		3	5	3	3	3
928	2	6	0	0	0	0	0	0	1	0	0	1	0	0	0	0	0	0	0	0	0	0	0	0	0	0	0	0	0	0	0	5	5	5	1	0	0	0	1	1		3	6		1	4	3	4	4
929	1	5	0	1	0	0	0	0	0	0	0	0	0	0	0	1	0	0	0	0	0	1	0	0	0	0	1	0	0	0	0	12	12	5	1	0	0	0	1	6		1	1		3	3	5	5	5
930	2	7	0	0	0	0	0	0	0	0	0	0	0	0	0	0	0	0	0	0	0	0	0	0	0	0	1	0	0	0	0	21	9	2	1	0	0	0	1	1		3	1		3	4	4	5	4
931	2	6	0	0	0	0	0	0	0	0	0	0	0	1	0	0	0	0	0	0	0	0	0	1	0	1	0	0	0	0	0	20	8	7	1	0	0	0	1	1		1	1		3	3	5	4	2
932	1	6	0	0	0	0	0	0	0	0	0	0	0	0	0	0	0	0	0	0	0	0	1	0	0	0	0	0	0	1	0	17	5	1	1	0	0	0	1	6		1	1		3	4	4	5	5
933	1	6	0	0	0	0	0	0	0	0	0	1	0	0	0	0	0	0	1	0	0	1	0	1	0	0	0	0	0	0	0	16	4	2	1	0	0	0	1	6		1	8		2	3	3	5	1
934	2	7	0	0	0	0	0	0	0	0	0	0	0	0	0	0	0	0	0	0	0	1	0	0	0	0	1	0	0	0	0	21	9	5	1	0	0	0	1	1		3	2		3	5	5	4	4
935	2	7	0	0	0	0	0	0	0	0	0	0	0	0	0	0	0	0	0	0	0	0	0	0	0	0	1	0	0	0	0	21	9	2	1	0	0	0	1	3		1	2		3	4	5	5	5
936	1	7	0	0	0	0	0	0	0	0	0	0	0	0	0	0	0	0	0	0	0	0	0	0	1	0	0	0	0	0	1	19	7	1	1	0	0	0	1	1		3	1		3	4	5	5	5
937	2	7	0	0	0	0	0	0	1	0	0	0	0	0	0	0	0	0	0	0	0	0	0	0	0	0	1	0	0	0	0	21	9	1	1	0	0	0	1	1		2	5		2	4	5	5	4
938	2	7	0	0	0	0	0	0	0	0	0	0	0	0	1	0	0	0	0	0	0	0	0	0	0	0	0	0	0	0	1	11	11	1	1	0	0	0	1	1		3	5		2	4	5	4	4
939	1	7	0	0	0	0	0	0	0	0	0	0	0	0	1	0	1	0	0	0	0	0	0	0	0	0	0	0	0	0	0	11	11	1	1	0	0	0	1	1		3	1		3	4	4	4	4
940	1	4	0	0	0	0	0	0	1	0	1	0	0	0	0	0	0	0	0	0	0	0	0	0	0	0	0	0	0	0	0	7	7	4	2					5		1	1		1	2	1	3	3
941	1	5	0	0	0	0	0	0	0	0	0	0	0	0	0	0	0	0	0	0	0	0	0	0	1	0	0	0	0	0	0	19	7	4	2					5		2	1		2	3	4	5	5
942	1	7	0	0	0	0	0	0	0	0	0	0	1	0	1	0	0	0	0	0	0	0	0	0	0	0	0	0	0	0	0	11	11	5	2					6		2	2		3	5	5	5	5
943	2	7	0	0	0	0	0	0	0	0	0	0	0	1	0	0	1	0	0	0	0	0	0	0	0	0	0	0	0	0	0	10	10	1	1	0	0	0	1	1		3	5		2	3	5	4	5
944	2	5	0	0	0	1	0	1	0	0	0	0	0	0	0	0	0	1	0	0	0	0	0	0	0	0	0	0	0	0	0	4	4	1	1	0	0	0	1	1		1	1		1	5	5	5	5
945	1	5	0	0	0	0	0	0	1	0	0	0	0	0	0	0	0	0	0	0	0	0	0	0	0	0	0	0	0	0	0	5	5	7	1	0	0	0	1	9	役員	1	10	役員	3	3	5	5	3
946	1	5	0	1	0	0	0	0	0	0	1	0	0	0	0	0	0	0	1	0	0	0	0	0	0	0	0	0	0	0	0	7	7	3	1	0	0	0	1	5		2	1		3	4	4	5	4
947	1	5	0	0	0	0	0	0	1	0	0	0	0	0	0	0	0	0	0	0	0	0	0	0	0	0	0	0	0	0	0	5	5	2	1	0	0	0	1	6		1	1		1	4	4	4	4
948	1	7	0	0	0	0	0	0	0	0	0	1	0	0	0	0	0	0	0	0	0	0	0	0	0	0	0	0	0	0	1	8	8	1	1	0	0	0	1	5		2	9		3	5	5	5	5
949	1	6	0	0	0	0	0	0	0	0	0	0	0	0	0	0	0	0	0	0	0	0	1	0	0	0	0	0	0	0	0	17	5	3	1	0	0	0	1	6		1	1		1	3	4	4	4
950	1	5	0	0	0	0	0	0	0	0	0	1	0	0	1	0	0	0	0	0	0	0	0	0	0	0	0	0	0	0	0	11	11	1	1	0	0	0	1	5		1	1		1	5	5	5	5
951	1	7	0	0	0	0	0	0	0	0	0	0	0	0	0	0	0	0	0	0	0	0	0	0	0	0	1	0	0	0	0	21	9	4	1	0	1	0	0	1		3	9		3	1	1	1	1
952	2	7	0	0	0	0	0	0	0	0	0	0	1	0	0	0	0	0	0	0	0	0	0	1	0	0	0	0	0	0	0	9	9	5	1	0	0	0	1	3		2	1		3	5	5	5	5
953	1	6	0	0	0	0	0	0	0	0	0	0	0	0	0	0	0	0	0	0	0	0	0	0	1	0	0	0	0	1	0	24	12	1	1	0	0	0	1	5		1	1		3	2	2	2	2
954	2	5	0	0	0	0	0	0	0	0	0	0	0	0	0	0	0	0	0	0	0	0	1	1	0	0	0	0	0	0	0	17	5	2	1	0	0	0	1	2		2	5		1	4	4	3	4
955	2	7	0	0	0	0	0	0	0	0	1	0	0	0	0	1	1	0	0	0	0	0	0	0	0	0	0	1	0	0	0	7	7	2	1	0	0	0	1	3		2	5		2	4	3	4	4
956	2	7	0	0	0	0	0	0	0	1	0	0	0	0	0	0	0	0	0	0	0	0	0	0	0	0	0	0	0	0	0	6	6	3	1	0	0	0	1	1		3	5		1	5	4	5	5
957	2	7	0	0	0	0	0	0	0	0	0	0	1	0	1	0	0	0	0	0	0	0	0	0	0	0	0	0	0	0	0	9	9	6	1	0	0	0	1	1		3	5		2	4	4	5	4
958	1	6	0	0	0	0	0	0	0	0	0	0	0	1	0	0	0	0	0	0	0	0	0	0	0	1	0	0	0	0	0	10	10	4	1	0	0	0	1	5		1	1		3	5	5	5	5
959	1	5	0	0	0	0	0	0	0	0	0	0	0	0	0	0	0	0	0	0	0	0	1	0	0	0	0	0	0	0	0	17	5	4	1	0	0	0	1	6		1	2		3	4	5	4	4
960	2	6	0	0	0	1	0	0	0	0	0	0	0	0	0	0	0	0	0	0	0	0	0	0	0	0	0	1	0	0	0	2	2	1	1	0	0	0	1	1		1	1		3	5	5	5	5
961	2	4	0	0	0	0	0	0	0	0	0	0	0	0	0	0	0	1	0	0	0	0	0	0	0	1	0	0	1	0	0	20	8	2	1	0	0	0	1	1		3	6		1	2	2	1	2
962	2	6	0	0	0	0	0	0	0	0	0	0	0	0	0	0	0	0	0	1	0	0	0	0	0	0	0	0	0	0	0	14	2	3	1	0	0	0	1	1		3	6		1	5	5	5	5
963	2	7	0	0	0	0	0	0	0	1	0	0	0	0	0	0	0	0	0	0	0	0	0	0	0	0	0	0	0	0	0	6	6	4	1	0	0	0	1	1		3	6		1	2	5	3	3
964	1	6	0	0	1	0	0	0	0	0	0	0	0	0	0	0	0	0	0	0	0	0	0	1	0	0	0	0	0	0	0	18	6	2	1	0	0	0	1	6		1	8		1	2	4	4	4
965	2	7	0	0	0	0	0	0	0	1	0	0	0	0	0	0	0	0	0	0	0	0	0	0	0	0	0	0	0	0	0	6	6	1	1	0	0	0	1	3		2	3		1	3	5	4	3
966	2	7	0	0	0	0	0	0	0	0	0	0	0	1	0	0	0	0	0	0	0	0	0	0	0	0	0	0	0	0	0	10	10	3	1	0	0	0	1	2		2	6		1	1	3	2	1
967	2	7	0	0	0	0	0	0	0	0	0	1	0	0	0	0	0	0	0	0	0	0	0	0	0	0	0	0	1	0	0	8	8	3	1	0	0	0	1	1		2	5		2	4	5	5	5
968	1	4	0	0	0	0	0	0	0	0	0	0	0	0	0	0	0	0	1	0	1	0	0	0	0	0	0	0	0	0	0	15	3	1	2					1		2	1		2	3	3	5	5
969	1	6	0	0	0	0	0	0	0	0	0	0	0	0	0	0	0	0	1	0	0	0	0	0	0	0	0	0	0	0	0	13	1	5	2					2		3	1		3	4	5	5	5
970	2	7	0	0	0	0	1	0	0	1	0	1	0	0	0	0	0	0	0	0	0	0	0	0	0	0	0	0	0	0	0	3	3	1	1	0	0	0	1	1		3	6		1	2	3	3	3
971	1	4	0	0	0	0	0	0	0	0	0	0	0	0	0	0	0	0	0	0	0	0	0	0	1	1	0	0	0	0	0	20	8	3	1	0	0	1	0	1		3	1		3	3	3	5	5
972	1	6	0	0	0	0	0	0	1	0	0	0	0	0	0	0	0	0	0	0	0	0	0	0	0	0	0	0	0	1	0	24	12	1	1	0	0	0	1	5		1	1		3	5	5	5	5
973	1	4	0	0	1	0	0	0	1	0	0	0	0	0	0	0	0	0	0	0	0	0	0	0	0	0	0	0	0	0	0	1	1	5	1	0	0	0	1	6		1	1		3	2	3	3	3
974	2	6	0	0	0	0	0	0	1	0	0	0	0	0	0	0	0	0	0	0	0	0	0	0	0	1	0	0	0	0	0	5	5	3	1	0	0	0	1	2		1	6		1	4	5	4	4
975	1	5	0	0	0	1	0	0	0	0	0	0	0	0	0	0	0	1	0	0	0	0	0	0	0	0	0	0	0	0	0	2	2	3	1	0	0	0	1	6		1	1		3	4	5	5	4
976	2	7	0	0	0	0	0	0	0	0	0	0	0	0	0	0	0	0	0	0	0	0	0	0	0	1	0	1	0	1	1	24	12	3	1	0	0	0	1	3		2	3		1	1	2	3	3
977	1	6	0	0	0	1	0	0	1	0	0	0	0	0	0	0	0	0	0	0	0	0	0	0	0	0	0	0	0	0	0	2	2	1	1	0	0	0	1	1		1	1		1	3	3	2	3
978	1	5	0	0	0	0	0	0	0	0	0	0	0	0	0	0	0	0	0	1	0	0	0	0	0	0	0	0	0	0	0	14	2	3	2					1		3	1		3	1	5	3	5
979	1	7	0	0	0	0	0	0	0	0	1	0	1	0	0	0	0	0	0	0	0	0	1	0	0	0	0	0	0	0	0	9	9	6	1	0	0	0	1	1		3	1		3	4	5	5	5
980	2	7	0	0	0	0	0	0	0	0	0	0	0	0	0	0	1	0	0	0	0	0	0	0	0	0	0	0	0	1	0	24	12	1	1	0	0	0	1	1		3	6		1	5	5	5	5
981	1	6	0	0	0	0	0	0	0	0	0	0	0	0	0	1	0	0	0	0	0	0	0	0	0	0	0	1	0	0	0	22	10	3	2					8		3	9		3	2	5	4	5
982	1	5	0	0	0	0	0	0	0	0	0	0	0	0	0	0	0	1	0	1	0	0	0	0	0	0	0	0	1	0	0	14	2	1	2					1		1	1		2	5	5	5	5
983	1	6	0	0	0	0	0	0	0	0	1	0	0	0	0	0	0	0	0	0	0	0	0	0	0	0	1	0	1	0	0	7	7	3	1	0	0	0	1	6		1	2		2	5	5	5	5
984	1	5	0	0	0	0	0	0	0	0	0	0	1	0	1	0	1	0	0	0	0	0	0	1	0	0	0	0	0	0	1	9	9	3	1	0	0	0	1	5		1	1		3	3	4	4	4
985	1	6	0	0	1	0	0	0	0	0	0	0	0	0	0	0	0	0	0	0	0	0	0	0	0	0	0	0	0	0	0	1	1	3	2					6		1	1		2	3	3	3	3
986	1	6	0	0	0	0	0	0	0	0	0	1	0	0	0	0	0	0	0	1	0	0	0	0	0	0	0	0	1	0	0	14	2	2	1	0	0	1	0	5		2	1		2	3	3	2	1
987	2	7	0	0	0	0	0	0	0	0	1	0	0	0	0	0	0	0	0	0	0	0	0	0	0	0	0	0	0	0	0	7	7	1	1	0	0	0	1	1		3	6		2	5	5	5	5
988	2	7	0	0	0	0	0	0	0	0	0	0	0	1	0	0	0	0	0	0	0	0	0	0	1	0	0	0	0	0	0	10	10	1	1	0	0	0	1	1		2	5		2	4	5	4	5
989	2	7	0	0	0	0	0	0	0	0	0	0	0	1	0	0	1	0	0	0	0	0	0	0	0	0	0	0	0	0	0	10	10	6	1	0	0	0	1	1		3	1		3	3	4	2	2
990	2	5	0	0	0	0	0	1	0	0	0	0	0	0	0	0	0	1	0	0	0	0	1	0	0	0	0	0	0	0	0	4	4	5	1	0	0	0	1	1		3	6		1	4	5	4	4
991	1	7	0	0	0	0	0	0	0	0	0	0	0	0	0	0	0	0	0	0	0	0	0	0	0	0	0	1	0	0	0	22	10	2	1	0	0	0	1	1		1	1		3	3	3	3	4
992	1	5	0	0	0	0	0	0	0	0	0	1	0	0	0	0	1	0	0	0	0	0	0	0	0	0	0	0	0	0	0	8	8	3	1	0	0	1	0	5		2	1		2	3	5	4	5
993	1	4	0	0	0	0	0	0	0	0	0	0	0	1	0	0	0	0	0	0	0	0	0	0	0	0	0	0	0	0	0	10	10	3	1	0	0	0	1	5		2	9		3	5	5	5	5
994	1	6	0	0	0	0	0	0	0	0	0	1	0	1	0	0	0	1	0	0	0	1	0	0	0	0	0	0	0	0	0	8	8	2	1	0	0	0	1	6		1	1		3	2	4	4	2
995	1	6	0	0	0	0	0	0	0	0	1	0	1	0	0	0	0	0	0	0	0	0	0	0	0	0	0	0	0	0	0	9	9	4	1	0	0	0	1	5		1	1		3	3	5	4	4
996	1	7	0	0	0	0	0	0	0	0	1	0	0	1	0	0	0	0	0	0	0	0	0	0	0	0	0	0	0	0	0	7	7	1	1	0	0	0	1	5		1	1		1	2	2	2	3
997	1	6	0	0	0	0	0	0	0	0	0	0	0	0	0	0	0	0	0	0	0	0	0	0	0	0	1	0	0	1	0	21	9	1	1	0	0	0	1	5		1	1		2	2	2	2	3
998	1	6	0	0	0	0	0	0	0	0	0	0	0	0	0	0	0	0	1	0	0	0	0	0	0	0	0	0	0	0	0	13	1	6	1	0	0	0	1	5		1	1		3	1	1	1	1
999	1	7	0	0	0	0	0	0	0	1	0	0	0	0	0	0	1	0	0	0	0	0	0	0	0	0	0	0	0	0	0	6	6	2	1	0	0	0	1	5		1	1		3	2	2	2	2
1000	1	7	0	0	0	0	0	0	0	0	0	0	0	1	0	0	0	0	0	0	0	0	0	0	0	0	0	0	0	0	0	10	10	1	1	0	0	0	1	5		1	3		3	4	3	3	3
1001	1	7	0	0	0	0	0	0	0	0	0	0	0	0	0	0	0	0	0	0	0	0	0	0	0	1	0	0	0	0	0	20	8	2	1	0	0	0	1	6		1	1		3	5	5	5	5
1002	2	5	0	0	0	0	0	0	0	0	0	0	0	0	0	1	0	0	0	0	0	0	0	0	0	0	0	1	0	0	0	22	10	1	1	0	0	0	1	1		1	6		1	4	5	5	5
1003	2	5	0	0	0	0	0	0	0	0	0	1	0	0	0	0	0	0	1	0	0	0	0	0	0	0	0	0	0	0	0	13	1	1	2					1		3	5		2	5	5	5	5
1004	2	5	0	0	0	1	0	0	0	0	0	0	0	0	0	0	0	1	0	0	0	0	0	0	0	0	0	0	0	0	0	2	2	1	1	0	0	0	1	1		1	6		1	1	1	1	1
1005	1	7	0	0	0	0	0	0	0	0	0	0	1	0	0	1	0	0	0	0	0	0	0	0	0	0	0	0	0	0	0	9	9	1	1	0	0	1	0	6		1	1		1	4	3	2	4
1006	1	3	0	0	0	0	0	0	0	0	0	0	0	0	0	0	0	0	1	0	0	0	0	0	0	0	0	0	0	0	0	13	1	1	1	0	0	0	1	6		1	1		3	4	5	4	5
1007	1	6	0	0	0	0	0	0	0	0	0	0	0	0	0	0	0	0	0	0	0	0	0	0	0	0	0	1	0	0	0	22	10	1	1	0	0	1	0	6		1	1		2	3	3	3	3
1008	1	5	0	0	0	0	0	0	0	0	0	0	0	1	0	0	0	0	0	0	0	0	0	0	1	0	0	0	0	0	0	19	7	3	1	0	0	0	1	5		1	1		3	3	4	4	4
1009	2	5	0	0	1	0	0	0	0	0	1	0	1	0	0	0	0	0	0	0	0	0	0	0	0	0	0	0	0	0	0	7	7	1	1	0	0	0	1	1		2	1		1	4	4	3	5
1010	1	5	0	0	0	0	0	0	1	0	0	0	0	0	0	0	0	0	0	0	0	0	0	0	0	0	0	0	0	0	0	5	5	3	1	0	0	0	1	6		1	1		3	3	4	4	5
1011	1	6	0	0	0	0	0	0	0	0	0	0	0	0	0	0	0	0	0	1	0	0	0	1	0	0	1	0	0	0	0	21	9	1	1	0	0	0	1	5		1	1		1	3	5	2	2
1012	2	5	0	0	0	0	1	0	1	0	0	1	0	0	0	0	0	0	0	0	0	0	0	0	0	0	0	0	0	0	0	8	8	3	1	0	0	0	1	3		1	5		3	3	5	5	3
1013	2	5	0	0	0	1	0	0	0	0	0	0	0	0	0	0	0	0	0	0	0	0	0	0	0	0	0	0	0	0	0	2	2	1	1	0	0	0	1	1		3	5		1	1	3	3	2
1014	1	5	0	0	0	0	0	0	0	0	1	0	0	0	0	0	0	0	0	0	0	0	0	0	0	0	0	1	0	0	0	22	10	3	1	0	0	0	1	5		2	1		3	3	5	3	4
1015	1	5	0	0	0	0	1	0	0	0	0	0	0	0	0	0	0	0	0	0	0	0	1	0	0	0	0	0	0	0	0	3	3	2	1	0	0	0	1	5		2	1		3	2	4	3	4
1016	1	5	0	0	0	0	0	1	0	0	0	0	0	0	0	0	0	0	0	0	0	0	0	0	0	0	0	0	0	0	0	4	4	4	1	0	0	0	1	5		1	2		3	2	4	4	4
1017	1	6	0	0	0	0	0	0	0	0	0	0	0	0	0	0	0	0	1	0	0	0	0	0	0	0	0	0	0	0	0	13	1	2	1	0	0	0	1	6		1	1		3	4	4	4	4
1018	1	6	0	0	1	0	0	0	0	0	0	0	0	0	0	0	0	0	0	0	0	0	0	0	0	0	0	0	0	0	0	1	1	2	1	0	0	0	1	5		1	3		1	4	5	5	5
1019	1	6	0	0	0	0	0	0	0	0	0	0	0	0	0	0	0	1	1	0	0	0	0	0	0	0	0	0	0	0	0	13	1	2	1	0	0	0	1	6		1	1		3	3	4	4	4
1020	1	5	0	0	1	0	0	0	0	0	0	0	0	0	0	0	0	0	0	0	0	0	0	0	0	0	0	0	0	0	0	1	1	3	1	0	0	0	1	5		1	2		3	2	3	4	4
1021	1	4	0	0	0	0	0	0	0	0	0	0	0	0	0	0	0	0	1	0	0	0	0	0	0	0	0	0	0	0	0	13	1	2	1	0	0	0	1	1		1	9		3	5	5	2	4
1022	2	6	0	0	0	0	0	0	0	0	0	0	0	0	0	0	0	0	1	0	0	0	0	0	0	0	0	0	0	0	0	13	1	3	2					8		1	1		1	3	3	5	4
1023	2	3	0	1	0	0	0	0	0	0	0	0	0	0	0	0	0	0	1	0	0	0	0	0	0	0	0	0	0	0	0	13	1	3	1	0	0	0	1	5		2	6		1	5	5	5	5
1024	2	5	0	0	0	0	0	0	0	0	0	0	0	0	0	0	0	1	1	0	1	0	0	0	0	0	0	0	0	0	0	13	1	3	1	0	0	0	1	1		1	3		1	5	5	5	5
1025	1	5	0	0	1	0	0	0	0	0	0	0	0	0	0	0	0	0	0	0	0	0	0	0	0	0	0	0	0	0	0	1	1	2	2					5		1	1		3	1	4	3	3
1026	1	4	0	0	0	0	0	0	1	0	0	0	0	0	0	0	0	0	1	0	0	0	0	0	0	0	0	0	0	0	0	13	1	2	1	0	0	0	1	6		1	1		3	4	5	4	5
1027	1	5	0	1	0	0	0	1	0	0	1	0	0	0	0	0	0	0	0	0	0	0	0	0	0	0	0	1	0	0	0	4	4	4	1	0	0	0	1	5		1	1		3	4	3	3	4
1028	1	5	0	0	1	0	0	0	0	0	0	0	0	0	0	0	0	1	0	0	0	0	0	0	0	0	0	0	0	0	0	1	1	1	1	0	0	0	1	6		1	3		2	4	5	5	5
1029	1	6	0	0	0	0	0	0	0	0	0	0	0	0	0	0	1	0	0	0	0	0	0	0	0	0	0	1	0	0	0	22	10	3	1	0	0	1	0	5		2	1		3	2	3	3	3
1030	2	6	0	0	0	0	0	0	0	0	0	1	0	0	0	0	1	0	0	0	0	1	0	0	0	0	0	0	0	0	0	8	8	4	1	0	0	0	1	1		3	5		2	4	3	2	4
1031	1	5	0	0	1	0	0	0	0	0	0	0	0	0	0	0	0	1	0	0	0	0	0	0	0	0	0	0	0	0	0	1	1	1	1	0	0	0	1	6		1	1		3	5	5	5	5
1032	1	7	0	0	1	0	0	0	0	0	0	0	0	0	0	0	0	0	0	0	0	0	0	0	0	0	0	0	0	0	0	1	1	3	1	0	0	0	1	6		1	1		3	2	4	2	2
1033	1	5	0	0	1	0	0	0	0	0	0	0	0	0	0	0	0	0	0	0	1	0	0	0	0	0	0	0	0	0	0	1	1	2	2					5		3	1		3	3	5	4	4
1034	2	7	0	0	0	0	0	0	0	0	0	0	0	0	0	0	1	0	0	0	0	0	0	0	0	0	0	0	0	1	0	24	12	2	1	0	0	1	0	1		2	6		1	3	3	4	3
1035	1	6	0	0	1	0	0	0	0	0	0	0	0	0	0	0	0	0	0	0	0	0	0	0	0	0	0	0	0	0	0	1	1	1	1	0	0	0	1	6		1	1		3	4	4	5	4
1036	2	6	0	0	0	0	1	0	0	0	0	0	0	0	0	0	0	0	0	0	0	0	0	1	0	0	0	0	0	0	0	3	3	6	2					1		3	1		3	5	5	5	2
1037	1	5	0	0	0	0	0	0	0	0	0	1	0	0	0	0	0	1	0	0	0	1	0	0	0	0	0	0	0	0	0	8	8	1	1	0	0	0	1	1		2	1		3	4	5	5	5
1038	1	5	0	0	0	0	0	0	0	0	0	0	0	0	0	0	0	0	1	0	0	0	0	0	0	0	0	0	0	0	0	13	1	1	1	0	0	0	1	5		1	1		3	3	3	3	4
1039	2	4	0	0	0	0	0	0	0	0	0	0	0	0	0	0	0	0	1	0	0	0	0	0	0	0	0	0	0	0	0	13	1	1	1	0	0	0	1	1		3	1		1	3	4	3	4
1040	1	5	0	0	1	0	0	0	0	0	0	0	0	0	0	0	0	0	0	0	0	0	0	0	0	0	0	0	0	0	0	1	1	4	2					1		2	1		3	4	4	5	3
1041	2	7	0	0	0	0	0	0	0	0	0	0	0	1	0	0	1	0	0	0	0	0	0	0	0	0	0	0	0	0	0	10	10	2	1	0	0	0	1	2		3	5		3	5	5	4	4
1042	2	6	0	0	0	0	0	0	0	0	0	0	0	1	0	0	0	0	0	0	0	1	0	0	0	0	0	0	0	0	0	10	10	3	1	0	0	1	0	1		3	8		1	4	5	5	4
1043	1	5	0	0	0	0	0	0	0	0	0	0	0	0	1	0	0	0	0	0	0	0	0	0	0	1	0	0	0	0	0	20	8	5	1	0	0	0	1	5		2	1		3	5	5	5	5
1044	1	7	0	0	0	0	0	0	0	1	0	0	0	0	0	0	0	0	0	0	0	0	0	0	0	0	0	0	0	0	0	6	6	3	1	0	0	0	1	5		2	3		1	5	5	5	5
1045	2	7	0	0	0	0	0	0	0	0	0	0	0	0	0	0	0	1	1	0	0	0	0	0	0	0	0	0	0	0	0	13	1	1	1	0	0	0	1	2		3	6		1	5	5	5	5
1046	1	5	0	0	0	0	0	0	0	0	0	0	0	0	0	0	0	0	0	0	1	0	0	0	0	0	0	0	0	0	0	15	3	1	1	0	0	1	0	1		3	1		1	5	5	5	5
1047	2	5	0	0	0	0	0	0	0	0	0	0	0	0	0	0	0	0	0	1	0	0	0	0	0	0	0	0	0	0	0	14	2	2	1	0	0	0	1	2		1	10	大学職員	1	2	4	3	5
1048	2	4	0	0	0	0	0	0	0	0	0	0	0	0	0	0	0	1	1	0	0	0	0	0	0	0	0	0	0	0	0	13	1	4	1	0	0	0	1	1		1	1		3	5	5	5	5
1049	1	5	0	0	0	0	1	0	0	0	0	0	0	0	0	0	1	0	0	0	0	0	0	0	0	0	0	0	0	0	0	3	3	1	1	0	0	0	1	6		1	1		3	4	3	3	2
1050	1	5	0	0	0	1	0	1	0	0	0	0	0	0	0	0	0	1	0	0	0	0	0	0	0	0	0	0	0	0	0	2	2	1	1	0	0	0	1	6		1	1		1	3	4	4	4
1051	1	5	0	0	1	0	0	0	0	0	0	0	0	0	0	0	0	0	0	0	0	0	0	0	0	0	0	0	0	0	0	1	1	3	2					5		1	1		2	4	4	5	3
1052	1	5	0	0	0	0	0	0	0	0	0	0	0	1	0	0	0	0	1	0	0	0	0	0	0	0	0	0	0	0	0	13	1	5	1	0	0	0	1	6		1	1		3	3	1	5	2
1053	1	4	0	1	0	0	0	0	0	0	0	0	0	0	0	0	0	0	0	1	0	0	0	0	0	0	0	0	0	0	0	14	2	3	1	0	0	0	1	6		1	1		1	1	1	1	1
1054	1	5	0	0	0	0	0	1	0	0	0	0	0	0	0	0	0	0	1	0	0	0	0	0	1	0	0	0	0	0	0	13	1	3	2					1		3	1		3	3	3	5	5
1055	2	3	0	0	0	0	0	0	0	0	0	0	0	0	0	0	0	0	1	0	0	0	0	0	0	0	0	0	0	0	0	13	1	2	1	0	0	0	1	1		3	5		1	4	5	5	5
1056	1	7	0	0	0	0	1	0	0	0	0	0	0	1	0	0	0	0	0	0	0	0	0	0	0	0	0	0	0	0	1	10	10	5	1	0	0	0	1	6		1	3		1	3	3	3	3
1057	2	4	0	0	0	0	0	0	0	0	0	0	0	0	0	0	0	0	1	0	0	0	0	0	0	0	0	0	0	0	0	13	1	3	1	0	0	0	1	1		3	6		1	4	5	4	4
1058	2	7	0	0	0	0	0	1	0	0	0	0	0	0	0	0	0	0	0	1	0	0	0	0	0	0	0	0	0	0	0	4	4	1	1	0	0	0	1	1		1	6		1	4	5	5	5
1059	2	6	0	0	0	0	1	0	1	0	0	0	0	0	0	0	0	1	0	0	0	0	0	0	0	0	0	0	0	0	0	3	3	1	1	0	0	0	1	1		1	1		1	3	5	5	5
1060	1	4	0	0	0	0	0	0	0	0	0	0	0	0	0	0	0	0	0	0	0	0	0	1	0	0	0	0	0	0	0	18	6	2	1	0	0	0	1	1		3	1		3	5	5	5	5
1061	2	7	0	0	1	0	0	0	0	0	0	0	0	0	0	0	0	1	0	0	0	0	0	0	0	0	0	0	0	0	0	1	1	5	2					1		3	10	育児休暇	2	5	5	5	5
1062	2	7	0	0	0	0	0	0	0	1	0	0	0	0	0	0	0	0	0	0	0	0	0	0	0	0	0	0	0	0	0	6	6	2	1	0	0	0	1	1		2	6		1	3	4	3	3
1063	1	6	0	0	0	0	0	0	0	0	0	0	0	0	0	0	0	0	0	0	0	1	0	0	0	0	0	0	0	0	0	16	4	4	1	0	0	1	0	5		1	1		3	4	5	4	4
1064	1	5	0	0	0	0	0	0	0	0	0	0	0	0	0	0	0	0	1	0	0	0	0	0	0	0	0	0	0	0	0	13	1	1	1	0	0	0	1	6		1	1		1	3	5	5	5
1065	1	5	0	0	0	0	0	0	0	0	0	0	0	0	0	0	0	0	1	0	0	0	0	0	0	0	0	0	0	0	0	13	1	5	1	0	0	0	1	6		1	1		2	5	5	5	4
1066	2	4	0	0	0	0	0	0	0	0	0	0	0	0	0	0	0	1	1	0	0	0	0	0	0	0	0	0	0	0	0	13	1	7	2					4		3	5		2	3	3	3	4
1067	1	5	0	0	0	1	0	0	0	0	0	0	0	0	0	0	0	1	0	0	0	0	0	0	0	0	0	0	0	0	0	2	2	3	1	0	0	0	1	1		1	1		1	3	3	3	3
1068	2	3	0	0	1	0	0	0	0	0	0	0	0	0	0	0	0	1	0	0	0	0	0	0	0	0	0	0	0	0	0	1	1	4	2					1		3	1		2	4	5	4	4
1069	1	6	0	0	0	0	0	0	0	1	0	0	0	0	0	0	0	0	0	0	0	0	0	0	0	0	0	0	0	1	0	24	12	5	1	0	0	0	1	5		2	1		2	3	4	3	4
1070	1	6	0	0	0	1	0	0	0	0	0	0	0	0	0	0	0	0	0	0	0	0	0	0	0	0	0	0	0	0	0	2	2	6	1	1	0	0	0	5		3	1		3	5	5	5	5
1071	2	7	0	0	1	0	0	0	0	0	0	0	0	0	0	0	0	0	0	0	0	0	0	0	0	0	0	0	0	0	0	1	1	1	1	0	0	0	1	1		3	8		1	5	5	5	5
1072	1	5	0	0	0	1	0	0	0	0	0	0	0	0	0	0	0	0	0	0	0	0	0	0	0	0	0	0	0	0	0	2	2	2	1	0	0	0	1	5		1	1		3	4	5	5	5
1073	2	7	0	0	0	0	0	0	0	0	0	0	1	0	0	0	0	0	0	0	0	0	0	0	0	0	0	0	0	0	0	9	9	4	1	0	0	0	1	1		2	1		2	4	4	4	4
1074	2	4	0	1	0	0	0	0	0	0	0	0	0	0	0	0	0	0	1	0	0	0	0	0	0	0	0	0	0	0	0	13	1	2	2					1		2	1		2	5	5	5	5
1075	2	7	0	0	0	0	0	0	0	0	0	0	1	0	0	0	0	0	0	0	0	0	0	0	0	0	0	0	0	0	0	9	9	5	1	0	0	0	1	1		1	8		3	5	5	5	5
1076	2	7	0	0	0	0	0	0	0	0	0	1	0	0	0	0	0	0	0	0	0	0	0	0	0	0	0	0	0	0	0	8	8	1	1	0	0	0	1	1		2	5		2	3	4	4	3
1077	2	7	0	0	0	0	0	0	1	0	0	0	0	0	0	0	0	0	0	0	0	0	0	0	0	0	0	0	0	0	0	5	5	1	1	0	0	0	1	1		3	1		2	4	4	4	4
1078	1	5	0	0	0	0	0	1	0	0	1	0	0	0	0	0	0	0	0	0	0	0	0	0	0	0	1	0	1	0	0	21	9	4	1	0	0	0	1	8		1	1		3	4	5	4	5
1079	1	7	0	0	0	0	0	0	0	0	0	0	0	0	0	0	0	0	0	0	0	0	0	0	1	0	0	1	0	0	0	19	7	3	1	0	0	0	1	5		1	1		1	3	4	3	4
1080	1	7	0	0	0	0	0	0	0	0	0	0	0	0	0	1	1	0	0	0	0	0	0	0	0	0	0	0	0	0	0	12	12	3	1	0	0	0	1	5		3	2		3	4	5	5	3
1081	1	6	0	0	0	0	0	0	0	0	0	0	0	0	0	0	0	0	1	0	0	0	0	0	0	0	0	0	0	0	0	13	1	1	1	0	0	1	0	6		1	1		1	5	5	5	5
1082	2	5	0	0	0	0	0	0	0	0	0	0	0	0	0	0	0	0	0	1	0	0	0	0	0	0	0	0	0	0	0	14	2	1	1	0	0	0	1	2		2	5		1	5	5	5	5
1083	1	6	0	0	0	0	0	0	0	0	0	0	0	0	0	0	0	1	0	1	0	0	0	0	0	0	0	0	0	0	0	14	2	3	1	0	0	0	1	6		1	1		3	2	4	4	5
1084	2	5	0	1	0	1	0	1	0	0	0	0	0	0	0	0	0	0	0	0	0	0	0	0	0	0	0	0	0	0	0	2	2	3	1	0	0	0	1	1		3	6		1	4	5	5	5
1085	2	7	0	0	0	0	0	0	0	0	0	0	1	0	0	0	1	0	0	0	0	0	0	0	0	0	0	0	0	0	1	9	9	3	1	0	0	0	1	1		3	1		3	5	5	5	5
1086	2	7	0	0	0	0	0	0	0	0	0	0	0	0	0	0	0	0	0	0	0	0	0	0	0	0	1	0	0	0	0	21	9	1	1	0	0	0	1	1		2	6		1	3	4	4	3
1087	1	7	0	0	0	0	0	0	0	0	0	0	1	0	0	0	0	0	0	0	0	0	0	0	0	0	0	0	0	0	0	9	9	5	1	0	0	0	1	6		1	9		3	1	2	3	3
1088	1	5	0	0	0	0	0	0	0	0	0	0	0	0	0	0	0	0	0	0	1	0	1	0	0	0	0	0	0	0	0	15	3	3	1	0	0	0	1	6		1	1		3	2	4	4	4
1089	1	6	0	0	0	0	0	0	0	0	0	0	0	0	0	0	0	0	0	0	0	0	0	0	1	0	0	0	0	0	0	19	7	1	1	0	0	0	1	5		1	1		3	4	4	4	4
1090	1	5	0	0	0	0	1	0	0	0	0	0	0	0	0	0	0	0	0	0	0	0	0	0	0	0	0	0	0	0	0	3	3	1	1	0	0	0	1	5		1	1		3	3	2	3	3
1091	1	6	0	0	0	0	0	0	0	0	0	0	0	0	0	1	1	0	0	0	0	0	0	0	0	0	0	0	0	0	0	12	12	4	1	0	0	0	1	1		3	1		3	4	4	5	4
1092	2	6	0	0	0	1	0	0	0	0	0	0	0	0	0	0	0	0	0	0	0	0	0	0	0	0	0	0	0	0	0	2	2	1	1	0	0	0	1	1		2	6		1	4	4	5	5
1093	1	5	0	1	0	1	0	0	0	0	0	0	0	0	0	0	0	0	0	0	0	0	0	0	0	0	0	0	0	0	0	2	2	4	2					6		1	1		2	5	5	5	5
1094	1	5	0	0	0	0	0	0	0	0	0	0	0	0	0	0	0	0	0	0	1	1	0	0	0	0	0	0	0	0	0	16	4	1	1	0	0	0	1	5		1	1		3	3	5	4	2
1095	1	6	0	0	1	0	0	0	0	0	0	0	0	0	0	0	0	0	0	0	0	0	0	0	0	0	0	0	0	0	0	1	1	4	2					1		3	1		1	4	4	4	4
1096	2	7	0	0	0	0	0	0	0	0	0	0	0	0	0	0	1	0	0	0	0	0	0	0	0	0	0	0	0	1	1	24	12	4	1	0	0	1	0	1		1	6		1	3	4	5	1
1097	1	6	0	0	0	0	0	0	0	0	1	0	0	0	0	0	0	0	0	0	0	0	0	0	0	0	0	0	1	0	0	7	7	2	1	0	0	0	1	6		1	1		3	2	5	5	5
1098	1	3	0	0	1	0	0	0	0	0	0	0	0	0	0	0	0	1	0	0	1	0	0	0	0	0	0	0	0	0	0	15	3	6	1	0	0	0	1	6		1	1		3	1	4	5	5
1099	2	5	0	0	1	0	0	0	0	0	0	0	0	0	0	0	0	0	0	0	0	0	0	0	0	0	0	0	0	0	0	1	1	3	1	0	0	0	1	1		3	3		2	4	5	5	3
1100	1	7	0	0	0	0	0	0	0	0	0	0	0	0	0	0	1	0	0	0	0	0	0	0	0	0	0	0	1	1	0	24	12	1	1	0	0	0	1	6		1	1		3	4	5	4	5
1101	2	6	0	0	0	0	0	0	1	0	0	0	0	0	0	0	0	0	0	1	0	0	0	0	0	0	0	0	0	0	0	5	5	3	1	0	0	0	1	1		2	6		1	3	3	3	3
1102	2	5	0	0	0	0	0	1	0	0	0	0	0	0	0	0	0	1	1	0	0	0	0	0	0	0	0	0	0	0	0	13	1	5	1	0	0	0	1	2		2	6		1	5	5	5	5
1103	1	5	0	0	0	0	0	0	0	0	0	0	0	0	0	0	0	0	0	0	1	0	0	0	0	0	0	0	0	0	0	15	3	3	2					1		1	1		3	5	5	2	5
1104	1	6	0	0	0	0	0	0	0	0	0	1	0	0	1	0	0	0	0	0	0	0	1	0	0	0	0	0	0	0	0	17	5	1	1	0	0	0	1	6		1	1		1	4	5	4	4
1105	2	7	0	0	0	0	0	0	0	0	0	0	0	0	0	0	0	0	0	0	0	0	0	1	0	0	0	0	0	0	0	18	6	3	1	0	0	1	0	1		1	5		2	3	3	2	2
1106	2	4	0	0	1	0	1	0	0	0	0	0	0	0	0	0	0	0	0	0	0	0	0	0	0	0	0	0	0	0	0	1	1	1	1	0	0	0	1	2		1	6		1	3	4	4	4
1107	2	7	0	0	0	0	0	0	0	0	0	0	0	0	0	0	1	0	0	0	0	0	0	0	0	0	0	1	0	0	0	22	10	1	1	0	0	0	1	2		3	5		3	3	5	4	4
1108	1	4	0	0	0	0	0	0	0	0	0	0	0	0	0	0	0	0	1	0	0	0	0	0	0	0	0	0	0	0	0	13	1	3	2					1		3	1		3	3	3	3	3
1109	2	7	0	0	0	0	0	0	0	0	0	0	1	0	0	0	0	0	0	0	0	0	0	0	0	0	0	0	0	0	1	9	9	5	1	0	0	0	1	2		3	6		1	5	5	5	4
1110	2	7	0	0	0	0	0	0	0	0	0	0	0	0	0	0	0	0	0	0	0	0	0	1	0	0	0	0	0	0	0	18	6	3	1	0	0	0	1	1		3	5		1	3	2	3	3
1111	2	5	0	0	1	0	0	0	0	0	0	0	0	0	0	0	1	0	0	0	0	0	0	0	0	0	0	0	0	0	0	1	1	3	2					1		3	1		3	5	5	5	5
1112	2	7	0	0	0	0	0	0	0	0	0	0	0	0	0	0	0	0	0	0	0	1	0	0	1	0	0	0	0	0	0	19	7	1	1	0	0	0	1	1		3	5		2	3	3	3	3
1113	2	7	0	0	0	0	0	0	0	0	0	0	0	0	0	0	1	0	0	0	0	0	0	0	0	0	0	1	0	0	0	22	10	2	1	0	0	0	1	1		3	1		1	1	3	4	4
1114	1	5	0	0	0	0	0	0	0	0	0	0	1	0	0	0	0	0	0	0	0	0	0	0	0	0	0	0	1	0	0	9	9	4	1	0	0	0	1	5		3	1		3	2	5	4	4
1115	2	5	0	0	0	0	0	0	1	0	1	0	0	0	0	0	0	0	0	0	0	0	0	0	0	0	0	0	0	0	0	5	5	3	1	1	0	0	0	1		3	5		3	3	3	3	3
1116	2	5	0	0	0	0	1	0	0	0	0	0	0	0	0	0	0	0	0	0	0	0	0	0	0	0	0	0	0	0	0	3	3	1	2					1		3	1		3	3	5	5	4
1117	1	5	0	0	0	0	0	1	0	1	0	0	0	0	0	0	0	1	0	0	0	0	0	0	0	0	0	0	0	0	0	6	6	1	1	0	0	0	1	5		3	2		3	5	5	5	5
1118	2	6	0	0	0	0	0	0	0	0	0	0	0	1	0	0	0	0	0	0	0	0	1	0	0	0	1	0	0	0	0	21	9	2	1	0	0	0	1	6		3	1		1	4	4	5	4
1119	1	4	0	0	0	0	1	1	0	1	0	0	0	0	0	0	0	1	0	0	0	0	0	0	0	0	0	0	0	0	0	4	4	6	1	0	0	0	1	6		1	3		2	4	4	3	4
1120	2	7	0	0	0	0	0	0	0	0	0	0	0	0	0	0	1	0	0	0	0	0	0	0	0	0	0	0	0	1	0	24	12	3	1	0	0	0	1	1		3	1		3	5	5	5	5
1121	1	7	0	0	0	0	0	0	0	0	0	0	1	0	0	0	1	0	0	0	0	0	0	0	0	0	0	0	0	0	0	9	9	5	1	0	0	0	1	2		3	1		2	4	4	4	4
1122	2	7	0	0	0	0	0	0	0	0	0	0	0	0	0	1	0	0	0	0	0	0	0	1	0	1	1	0	0	0	0	18	6	2	1	0	0	0	1	1		3	8		1	5	5	5	5
1123	1	5	0	0	0	0	0	1	0	0	0	0	0	0	0	0	0	1	1	0	0	0	0	0	0	0	0	0	0	0	0	4	4	2	1	0	0	0	1	6		1	1		3	4	5	4	4
1124	1	6	0	0	0	0	0	0	0	0	0	1	0	0	1	0	0	0	0	0	0	0	0	0	0	0	0	0	0	0	0	8	8	3	1	0	0	0	1	1		3	1		3	4	4	3	3
1125	2	5	0	0	0	0	0	0	0	0	0	0	0	0	0	0	0	0	0	0	1	0	0	0	0	0	0	0	0	0	0	15	3	1	1	0	0	0	1	1		3	2		2	5	5	5	5
1126	1	6	0	0	0	0	0	0	0	0	0	1	0	0	0	0	1	0	1	0	0	0	0	0	0	0	0	0	0	1	0	24	12	6	1	0	0	1	0	6		1	2		3	4	5	5	5
1127	2	6	0	0	0	0	0	0	0	1	0	0	0	0	0	0	0	0	0	0	1	0	0	0	0	1	0	0	0	0	0	15	3	3	2					1		3	5		2	5	5	3	4
1128	1	5	0	0	0	0	1	0	0	0	0	0	0	0	0	0	0	1	0	0	0	0	0	0	0	0	0	0	0	0	0	3	3	1	2					2		2	1		2	5	5	3	5
1129	2	6	0	0	0	0	0	0	0	0	0	0	0	0	0	0	1	0	0	0	0	0	0	0	0	0	0	1	0	0	0	22	10	3	2					1		3	1		3	4	4	4	4
1130	2	6	0	0	0	0	0	0	0	0	0	1	0	0	0	0	0	0	0	1	0	0	0	1	1	0	1	0	0	0	1	18	6	4	1	0	0	0	1	8		1	8		1	4	5	4	4
1131	1	6	0	0	0	0	0	0	0	0	0	0	0	0	0	0	0	0	0	0	0	0	1	0	0	1	0	0	0	0	0	17	5	3	1	0	0	0	1	5		3	1		3	3	5	3	3
1132	2	7	0	0	0	0	0	0	0	0	0	0	0	1	0	0	0	0	0	0	0	0	0	0	0	0	0	0	0	0	0	10	10	1	1	0	0	1	0	3		1	6		1	4	3	2	2
1133	1	5	0	0	0	0	0	0	0	0	0	0	0	0	0	0	0	0	0	0	1	0	0	0	0	0	0	0	0	1	1	24	12	6	1	0	0	0	1	5		3	1		3	2	2	2	1
1134	1	6	0	0	0	0	0	0	0	0	0	0	0	0	0	0	0	0	0	0	0	0	0	0	1	0	0	0	0	0	0	19	7	3	1	0	0	0	1	2		3	2		2	5	5	5	4
1135	2	6	0	0	0	0	0	0	0	0	0	0	0	0	0	0	0	0	0	0	0	0	0	0	0	0	0	1	0	0	0	22	10	6	1	0	0	0	1	1		3	6		1	3	3	3	3
1136	1	7	0	0	0	0	0	0	0	0	0	0	0	0	0	0	0	0	0	0	0	0	0	0	0	0	0	0	0	1	0	24	12	1	1	0	0	1	0	5		2	1		3	5	5	5	5
1137	1	6	0	0	0	0	0	0	0	0	0	0	0	0	0	0	0	0	0	0	0	0	0	0	0	0	0	1	0	1	0	24	12	3	1	0	0	0	1	3		2	3		3	3	3	3	4
1138	1	7	0	0	0	0	0	0	0	0	0	0	0	0	1	0	0	0	0	0	0	0	0	0	0	1	0	0	0	0	0	20	8	3	1	0	0	0	1	2		3	2		3	4	5	4	5
1139	1	7	0	0	0	0	0	0	0	0	0	0	0	0	0	0	0	0	0	0	0	1	0	0	0	0	0	0	0	0	0	16	4	2	1	0	0	0	1	6		1	1		3	1	5	4	4
1140	2	6	0	0	0	0	0	0	0	0	0	0	0	1	0	0	0	0	0	0	0	0	0	0	0	0	0	0	1	0	0	10	10	1	1	0	0	0	1	1		3	6		1	5	5	5	5
1141	1	7	0	0	0	0	0	0	0	0	0	0	0	0	0	0	1	0	0	0	0	0	0	0	0	0	0	1	0	0	0	22	10	1	1	0	0	0	1	5		1	1		3	3	5	5	5
1142	2	7	0	0	0	0	0	0	0	0	0	0	0	0	0	0	0	0	0	0	0	0	0	0	0	0	1	0	0	0	1	21	9	1	1	0	0	0	1	5		1	5		1	5	5	5	5
1143	2	5	0	0	0	0	0	1	0	1	0	0	0	0	0	0	0	0	0	1	0	0	0	0	0	0	0	0	0	0	0	6	6	3	1	0	0	0	1	1		3	5		1	5	5	5	5
1144	2	6	0	0	0	0	0	0	0	1	0	0	0	0	0	0	0	0	0	0	0	0	0	0	0	1	0	0	0	0	0	6	6	1	1	0	0	0	1	1		3	8		1	3	4	4	4
1145	2	7	0	0	0	0	0	0	1	0	0	0	0	0	0	0	0	0	0	0	0	0	0	0	0	0	0	0	0	0	0	5	5	2	1	0	0	0	1	1		1	5		2	5	4	5	5
1146	2	4	0	0	0	0	0	1	0	0	0	0	0	0	0	0	0	0	0	0	0	0	0	0	0	0	0	0	0	0	0	4	4	4	1	0	0	0	1	1		2	5		2	4	5	4	5
1147	2	5	0	0	0	0	0	0	0	0	0	0	0	0	0	0	0	0	0	1	0	1	0	0	0	0	0	0	0	0	0	16	4	3	1	0	0	1	0	1		3	6		1	4	2	3	3
1148	2	5	0	0	1	0	0	0	0	0	0	0	0	0	0	0	0	0	0	0	1	0	0	0	1	0	0	0	0	0	0	15	3	1	1	0	0	0	1	1		3	5		1	4	3	3	3
1149	1	6	0	0	0	0	0	0	0	0	0	1	0	0	0	0	0	0	0	0	0	0	0	1	0	0	0	0	1	0	0	18	6	2	1	0	0	0	1	6		1	1		3	3	4	3	4
1150	2	7	0	0	0	0	0	0	0	0	0	0	0	0	0	0	0	0	0	0	0	0	1	0	0	0	0	0	0	0	1	17	5	3	1	0	0	0	1	1		3	5		1	5	5	5	5
1151	2	6	0	0	0	0	0	0	0	1	0	0	0	0	0	0	0	0	0	0	0	0	0	0	0	0	0	0	0	0	0	6	6	5	1	0	1	0	0	1		3	5		3	4	5	4	4
1152	1	7	0	0	0	0	0	0	0	0	0	0	0	0	1	0	0	0	0	0	0	0	1	0	0	0	0	0	0	0	0	17	5	1	1	0	0	0	1	5		1	1		3	5	5	5	5
1153	2	7	0	0	0	0	0	0	0	0	0	0	0	0	0	0	0	0	0	0	1	0	0	0	1	0	0	0	0	0	0	15	3	1	2					1		3	1		3	3	5	5	5
1154	1	6	0	0	0	0	0	0	0	0	0	0	0	0	0	0	0	0	0	0	0	0	0	1	0	0	0	0	0	0	0	18	6	3	1	0	0	0	1	1		1	1		2	2	4	1	1
1155	1	3	0	0	0	0	0	1	0	0	0	0	0	0	0	0	0	0	0	0	0	0	0	0	0	0	0	0	0	0	0	4	4	2	1	0	0	0	1	5		1	5		1	1	1	1	1
1156	2	6	0	0	0	0	0	0	0	0	0	0	0	0	0	0	0	0	0	0	0	1	0	0	0	0	0	0	0	0	0	16	4	2	1	0	0	0	1	1		2	1		2	3	3	3	3
1157	2	6	0	0	0	0	0	0	0	0	0	1	0	0	0	0	0	0	0	0	0	0	0	0	0	0	0	0	0	0	0	8	8	1	1	0	0	0	1	1		1	6		1	3	5	4	5
1158	1	5	0	0	0	0	0	0	0	0	0	0	0	0	0	0	0	0	0	1	0	1	0	0	1	0	0	0	0	0	0	16	4	3	1	0	0	0	1	5		1	2		2	5	5	5	5
1159	1	7	0	0	0	0	0	1	0	0	0	0	0	0	0	0	0	0	0	0	0	0	0	0	1	0	0	0	0	0	0	4	4	3	1	0	0	0	1	4		1	8		3	2	4	3	2
1160	2	7	0	0	0	0	1	0	0	0	0	0	0	0	0	0	0	0	0	0	0	0	0	0	0	0	0	0	0	0	0	3	3	4	1	0	0	0	1	1		3	6		1	4	4	5	4
1161	1	4	0	0	0	0	0	0	0	0	0	0	0	0	0	0	0	1	0	0	1	0	0	0	0	0	0	0	0	0	0	15	3	7	2					1		3	1		3	1	1	1	1
1162	1	5	0	1	0	0	0	1	0	0	0	1	0	0	0	0	0	0	0	0	0	0	0	0	0	0	0	0	0	0	0	8	8	4	1	0	0	0	1	2		3	1		3	2	4	4	3
1163	2	7	0	0	0	0	0	0	0	0	0	0	1	0	0	0	0	0	0	0	0	0	0	0	0	0	0	0	1	0	0	9	9	1	1	0	0	0	1	1		1	5		1	5	5	5	5
1164	1	6	0	0	0	0	0	0	0	0	0	0	0	0	0	0	0	0	0	0	1	1	0	0	0	0	0	0	0	0	0	16	4	4	2					1		2	1		2	5	4	5	5
1165	1	5	0	0	0	0	1	0	1	0	0	0	0	0	0	0	0	0	0	0	0	0	0	0	0	0	0	0	0	0	0	5	5	1	1	0	0	0	1	5		2	2		3	5	5	5	5
1166	1	5	0	0	0	0	0	1	0	0	0	0	0	0	0	0	0	1	0	0	0	0	0	0	0	0	0	0	0	0	0	4	4	1	1	0	0	0	1	6		1	1		3	5	5	5	5
1167	1	7	0	0	0	0	0	0	0	0	0	0	1	0	0	0	0	0	0	0	0	0	0	0	0	0	0	0	0	0	1	9	9	1	1	0	0	0	1	5		1	1		1	5	5	5	1
1168	1	7	0	0	0	0	0	0	1	0	0	0	0	0	0	0	0	0	0	1	0	0	0	0	0	0	0	0	0	0	0	5	5	4	1	0	0	0	1	5		2	1		3	4	5	5	4
1169	1	5	0	0	0	0	0	0	0	0	0	0	0	0	0	0	0	0	0	0	0	0	1	0	0	0	0	0	0	0	0	17	5	1	1	0	0	0	1	5		2	1		2	4	5	5	5
1170	2	6	0	0	1	0	0	0	0	0	0	0	0	0	0	0	0	0	0	0	0	1	0	0	0	0	0	0	0	0	0	16	4	5	1	0	0	0	1	1		1	6		1	3	3	3	3
1171	1	6	0	0	0	0	0	0	0	0	0	0	0	0	0	0	0	0	0	0	0	0	0	0	0	0	1	0	0	0	0	21	9	1	1	0	0	0	1	3		1	1		3	5	5	5	5
1172	1	7	0	0	0	0	0	0	0	0	0	0	1	0	0	0	0	0	0	0	0	0	0	0	0	0	0	0	0	0	0	9	9	1	1	0	0	0	1	6		1	2		3	5	5	5	4
1173	1	6	0	0	0	0	0	0	0	0	0	0	1	0	0	0	0	0	0	0	0	0	0	0	0	0	0	0	0	0	0	9	9	3	1	0	0	0	1	1		3	1		3	5	5	5	5
1174	1	7	0	0	0	0	0	0	1	0	0	0	0	0	0	0	0	0	0	0	0	0	0	0	0	0	1	0	0	0	0	5	5	1	1	0	0	0	1	6		1	1		3	4	5	5	5
1175	1	6	0	0	0	0	0	0	0	0	0	0	0	0	0	0	0	0	0	0	0	0	1	0	0	1	0	0	0	0	0	20	8	6	1	0	0	1	0	6		1	1		3	2	4	4	4
1176	2	7	0	0	0	0	0	0	0	0	0	0	0	0	0	0	0	0	0	0	0	0	0	0	0	1	0	0	0	0	1	20	8	2	1	0	0	0	1	2		3	2		3	3	4	4	4
1177	2	7	0	0	0	0	0	0	0	0	0	0	0	0	0	1	1	0	0	0	0	0	0	0	0	0	0	0	0	0	0	12	12	1	1	0	0	0	1	1		1	5		1	5	5	5	5
1178	2	6	0	0	0	0	0	0	0	0	0	0	0	0	0	1	0	0	0	0	0	0	0	0	0	0	0	0	0	0	1	12	12	3	1	0	0	0	1	1		3	6		2	4	4	3	4
1179	1	6	0	0	0	0	0	0	0	0	0	0	1	0	0	1	0	0	0	0	0	0	0	0	0	0	0	0	0	0	0	12	12	3	1	0	0	0	1	6		1	1		3	2	3	3	2
1180	2	7	0	0	0	0	0	0	0	0	1	0	0	0	0	1	0	0	0	0	0	0	0	0	0	0	0	0	0	0	0	12	12	2	1	0	0	0	1	1		3	5		1	2	2	2	2
1181	1	7	0	0	0	0	0	0	0	0	0	0	0	0	0	0	0	0	0	0	0	0	0	0	0	0	0	0	0	1	0	24	12	2	1	0	0	1	0	5		2	1		3	4	4	4	4
1182	1	5	0	0	0	0	0	1	0	0	0	0	0	0	0	0	0	0	0	0	0	0	0	0	0	0	0	0	0	0	0	4	4	4	1	0	0	0	1	5		3	1		3	3	4	3	3
1183	1	6	0	0	0	0	0	0	0	0	0	0	0	0	0	0	0	0	0	0	0	1	0	1	0	0	0	0	0	0	0	16	4	3	1	0	0	0	1	6		1	1		3	5	5	5	4
1184	1	4	0	1	0	0	0	1	0	0	0	0	0	0	0	0	0	0	0	0	0	0	0	0	0	0	0	0	0	0	0	4	4	3	1	0	0	0	1	6		1	1		3	3	4	5	3
1185	2	7	0	0	0	0	0	0	0	0	0	0	1	0	0	0	0	0	0	0	0	0	0	0	0	0	0	0	0	0	0	9	9	3	1	0	0	0	1	1		3	5		2	4	4	4	4
1186	1	6	0	0	0	0	0	0	0	0	0	0	0	0	0	0	1	0	0	0	0	0	0	0	0	0	0	0	0	1	0	24	12	4	1	0	0	0	1	6		1	1		3	2	3	3	3
1187	2	6	0	0	0	0	0	0	0	0	0	1	0	0	0	0	0	0	0	0	0	0	0	0	0	0	0	0	1	0	0	8	8	4	1	0	0	1	0	1		3	1		3	3	3	3	3
1188	1	6	0	0	0	0	0	0	0	0	1	0	0	0	0	0	0	0	0	0	0	1	0	0	0	0	0	0	0	0	0	16	4	4	1	0	0	0	1	6		1	1		3	3	1	3	3
1189	1	6	0	0	0	1	0	0	0	0	0	1	0	0	0	0	0	0	0	0	0	0	0	0	0	0	0	0	0	0	0	8	8	1	1	0	0	0	1	6		1	1		1	5	5	5	5
1190	1	6	0	0	0	0	0	0	0	0	0	0	0	0	0	1	0	0	0	0	0	0	0	0	0	0	1	0	0	0	0	12	12	6	1	0	0	0	1	1		3	1		3	2	2	2	1
1191	2	7	0	0	0	0	0	0	0	0	0	0	0	0	0	1	0	0	0	0	0	0	0	0	0	0	0	0	0	0	0	12	12	4	1	0	0	1	0	1		1	6		1	3	5	3	3
1192	2	7	0	0	0	0	0	0	0	0	0	0	0	0	0	1	1	0	0	0	0	0	0	0	0	0	0	1	0	0	0	12	12	3	1	0	0	0	1	1		1	1		1	3	2	2	3
1193	2	7	0	0	0	0	0	0	0	0	0	0	0	0	0	1	0	0	0	0	0	0	0	0	0	0	0	0	0	0	1	12	12	1	1	0	0	0	1	3		1	5		2	5	5	5	5
1194	1	6	0	0	0	0	0	0	0	0	0	1	0	0	0	1	0	0	0	0	0	0	0	0	0	0	0	1	0	0	0	12	12	3	1	0	0	1	0	1		3	2		3	5	5	5	5
1195	2	6	0	0	0	0	0	0	0	0	0	0	0	0	0	0	0	0	0	0	0	0	0	0	0	0	0	0	0	1	0	24	12	1	1	0	0	0	1	1		3	6		1	5	5	5	5
1196	1	6	0	0	0	0	0	0	0	0	0	0	0	0	0	0	1	0	0	0	0	0	0	0	0	0	0	0	0	1	0	24	12	1	1	0	0	0	1	5		3	1		3	4	4	5	5
1197	1	6	0	0	0	0	0	0	0	0	0	0	0	0	0	0	0	0	0	0	0	0	0	0	0	0	1	0	0	1	0	24	12	5	1	0	0	0	1	5		1	3		3	4	4	3	3
1198	2	7	0	0	0	0	0	0	0	0	0	0	0	0	0	1	0	0	0	0	0	0	0	0	0	0	0	0	0	0	0	12	12	1	1	0	0	0	1	1		3	5		3	3	5	5	5
1199	1	7	0	0	0	0	0	0	0	0	0	0	0	0	0	0	0	0	0	0	0	0	0	0	0	0	0	0	0	1	0	24	12	2	1	0	0	0	1	1		3	1		3	2	2	2	2
1200	1	7	0	0	0	0	0	0	0	0	0	0	0	0	0	1	0	0	0	0	0	0	0	0	0	0	0	0	0	0	1	12	12	3	1	0	0	0	1	6		1	3		2	4	5	4	5
[truncated: 33 more columns]

## Sheet: variable_name
RUNNO	ID
SC1	Respondent's gender
SC2	Respondent's age
SC3#1	No child living together
SC3#2	Have a child living together: boy under 2 years of age
SC3#3	Have a child living together: boy aged 3 years
SC3#4	Have a child living together: boy aged 4 years
SC3#5	Have a child living together: boy aged 5 years
SC3#6	Have a child living together: boy aged 6 years
SC3#7	Have a child living together: boy aged 7 years
SC3#8	Have a child living together: boy aged 8 years
SC3#9	Have a child living together: boy aged 9 years
SC3#10	Have a child living together: boy aged 10 years
SC3#11	Have a child living together: boy aged 11 years
SC3#12	Have a child living together: boy aged 12 years
SC3#13	Have a child living together: boy aged 13 years
SC3#14	Have a child living together: boy aged 14 years
SC3#15	Have a child living together: boy aged 15 years
SC3#16	Have a child living together: girl under 2 years of age
SC3#17	Have a child living together: girl aged 3 years
SC3#18	Have a child living together: girl aged 4 years
SC3#19	Have a child living together: girl aged 5 years
SC3#20	Have a child living together: girl aged 6 years
SC3#21	Have a child living together: girl aged 7 years
SC3#22	Have a child living together: girl aged 8 years
SC3#23	Have a child living together: girl aged 9 years
SC3#24	Have a child living together: girl aged 10 years
SC3#25	Have a child living together: girl aged 11 years
SC3#26	Have a child living together: girl aged 12 years
SC3#27	Have a child living together: girl aged 13 years
SC3#28	Have a child living together: girl aged 14 years
SC3#29	Have a child living together: girl aged 15 years
child	child's gender
child_age	child's age
Q2	Size of city of residence
Q3_1	Status of nursery/school
Q3_2#1	Open for children in need
Q3_2#2	Special class
Q3_2#3	Online classes
Q3_2#4	None of the above
Q4_1	Respondent's job
Q4_1t9	Others (specify)
Q4_2	Respondent's time spend with the child during daytime
Q4_3	Partner's job
Q4_3t10	Others (specify)
Q4_4	Partner's time spend with the child during daytime
Q6s1	K6: feel nervous?
Q6s2	K6: feel hopeless?
Q6s3	K6: feel restless or fidgety?
Q6s4	K6: feel so depressed that nothing could cheer you up?
Q6s5	K6: feel that everything was an effort?
Q6s6	K6: feel worthless?
Q8	Frequency of playing outside
Q9_1	Screen time compared to before outbreak
Q10#1	Even if he/she goes to bed, it seems that he/she can't sleep easily.
Q10#2	He/She stays up late until late.
Q10#3	It's hard to get up in the morning.
Q10#4	The rhythm of sleep is broken.
Q10#5	He/She says “I can't sleep”.
Q10#6	He/She sleeps too much.
Q10#7	He/She has no appetite and eats less.
Q10#8	He/She eats too much.
Q10#9	He/She wants carbohydrates such as bread, rice, and sweets.
Q10#10	He/She lost or gained weight dramatically.
Q10#11	He/She is very concerned about his/her weight.
Q10#12	He/She feels uncomfortable.
Q10#13	He/She looks tired.
Q10#14	He/She is not feeling well.
Q10#15	He/She looks sick.
Q10#16	He/She complains of abdominal pain, headache, dizziness and nausea.
Q10#17	He/She doesn't want to go to school.
Q10#18	He/She shuts his/herself in at home.
Q10#19	He/She stopped playing with my friends.
Q10#20	He/She doesn't care about his/her appearance.
Q10#21	He/She became silent.
Q10#22	He/She stopped greeting.
Q10#23	He/She repeats the same actions over and over again.
Q10#24	He/She can't control his/her feelings and uses violence.
Q10#25	He/She has been absent-minded for a long time without doing anything.
Q10#26	His/Her facial expression did not change, and his/her emotional reaction decreased.
Q10#27	His/Her story became incoherent and incomprehensible.
Q10#28	He/She started to talk to myself.
Q10#29	None of the above
